# Supplementary material for: Regulatory Landscape Enrichment Analysis (RLEA) using gaiaAssociation
Source: bioRxiv. 2023 Oct 16:2023.10.11.561933. Preprint. [Version 1] doi: 10.1101/2023.10.11.561933 (PMC10614734; doi:10.1101/2023.10.11.561933)
Supplement: Supplement 1 [file media-1.xlsx]

## Sheet: Figure 1 Studies
EBI GWAS Catalogue study title	PMID	Number of loci reaching genome-wide significance	Descriptive name (in Figure 1)
Multiple sclerosis genomic map implicates peripheral immune cells and microglia in susceptibility.	31604244	333	Multiple sclerosis
The Polygenic and Monogenic Basis of Blood Traits and Diseases.	32888494	523	Neutrophil count
Leveraging Polygenic Functional Enrichment to Improve GWAS Power.	30595370	757	Leukocyte count
Leveraging Polygenic Functional Enrichment to Improve GWAS Power.	30595370	737	Eosinophil count
Leveraging Polygenic Functional Enrichment to Improve GWAS Power.	30595370	891	Erythrocyte count
Association analyses identify 38 susceptibility loci for inflammatory bowel disease and highlight shared genetic risk across populations.	26192919	202	Inflammatory bowel disease
Analysis of five chronic inflammatory diseases identifies 27 new associations and highlights disease-specific patterns at shared loci.	26974007	244	Chronic inflammatory diseases
Multi-ancestry and multi-trait genome-wide association meta-analyses inform clinical risk prediction for systemic lupus erythematosus.	36750564	249	Systemic lupus erythematosus
Shared Genetic and Experimental Links between Obesity-Related Traits and Asthma Subtypes in UK Biobank.	31669095	219	Childhood onset asthma
Genetic determinants of blood-cell traits influence susceptibility to childhood acute lymphoblastic leukemia	34469753	2041	Acute lymphoblastic leukemia
Discovery of 318 new risk loci for type 2 diabetes and related vascular outcomes among 1.4 million participants in a multi-ancestry meta-analysis.	32541925	658	Type 2 diabetes
Mapping genomic loci implicates genes and synaptic biology in schizophrenia.	35396580	1117	Schizophrenia
Genetic Relationships between Attention-Deficit/Hyperactivity Disorder, Autism Spectrum Disorder, and Intelligence.	35764056	486	ADHD, ASD, Intellectual impairment
Meta-analysis of genome-wide association studies for neuroticism in 449,484 individuals identifies novel genetic loci and pathways.	29942085	371	Neuroticism
Meta-analysis of GWAS of over 16,000 individuals with autism spectrum disorder highlights a novel locus at 10q24.32 and a significant overlap with schizophrenia.	28540026	301	Autism, schizophrenia
Genome-wide meta-analysis of insomnia prioritizes genes associated with metabolic and psychiatric pathways.	35835914	2214	Insomnia
High Blood Pressure and Intraocular Pressure: A Mendelian Randomization Study.	35762941	564	Diastolic blood pressure
Genomics and phenomics of body mass index reveals a complex disease network.	36581621	2446	Body mass index

## Sheet: All EBI GWAS studies
EBI GWAS Catalogue study title	Number of loci reaching genome-wide significance
Characterising metabolomic signatures of lipid-modifying therapies through drug target mendelian randomisation.	18066
A cross-population atlas of genetic associations for 220 human phenotypes.	17695
The Polygenic and Monogenic Basis of Blood Traits and Diseases.	16849
Leveraging Polygenic Functional Enrichment to Improve GWAS Power.	14045
GWAS of allometric body-shape indices in UK Biobank identifies loci suggesting associations with morphogenesis, organogenesis, adrenal cell renewal and cancer.	12918
Genome-wide analysis of blood lipid metabolites in over 5000 South Asians reveals biological insights at cardiometabolic disease loci.	12482
Trans-ethnic and Ancestry-Specific Blood-Cell Genetics in 746,667 Individuals from 5 Global Populations.	12095
Genetics of 35 blood and urine biomarkers in the UK Biobank.	10290
Gene discovery and polygenic prediction from a genome-wide association study of educational attainment in 1.1 million individuals.	6521
The Allelic Landscape of Human Blood Cell Trait Variation and Links to Common Complex Disease.	6437
The Genetic Makeup of the Electrocardiogram.	5272
The power of genetic diversity in genome-wide association studies of lipids.	5011
Polygenic prediction of educational attainment within and between families from genome-wide association analyses in 3 million individuals.	4886
Shared Genetic and Experimental Links between Obesity-Related Traits and Asthma Subtypes in UK Biobank.	4631
A genome-wide association study of serum proteins reveals shared loci with common diseases.	3933
Comprehensive genetic analysis of the human lipidome identifies loci associated with lipid homeostasis with links to coronary artery disease.	3690
Using human genetics to understand the disease impacts of testosterone in men and women.	3574
A genome-wide association study identifies risk loci for spirometric measures among smokers of European and African ancestry.	3426
Genome-wide meta-analysis of insomnia prioritizes genes associated with metabolic and psychiatric pathways.	3371
Metabolic GWAS of elite athletes reveals novel genetically-influenced metabolites associated with athletic performance.	3365
Association between Human Genetic Variants and the Vaginal Bacteriome of Pregnant Women.	3320
A large electronic-health-record-based genome-wide study of serum lipids.	3017
Co-regulatory networks of human serum proteins link genetics to disease.	2982
Genome-wide pQTL analysis of protein expression regulatory networks in the human liver.	2891
Genomic atlas of the human plasma proteome.	2759
An expanded set of genome-wide association studies of brain imaging phenotypes in UK Biobank.	2640
Genome-wide interaction analysis of pathological hallmarks in Alzheimer's disease.	2535
Differences and commonalities in the genetic architecture of protein quantitative trait loci in European and Arab populations.	2428
Identification of fifty-seven novel loci for abdominal wall hernia development and their biological and clinical implications: results from the UK Biobank.	2392
The genetic architecture of human cortical folding.	2198
A genome-wide association study of the human metabolome in a community-based cohort.	2141
Meta-analysis of genome-wide association studies for body fat distribution in 694,649 individuals of European ancestry.	2095
Genetic determinants of blood-cell traits influence susceptibility to childhood acute lymphoblastic leukemia.	2041
Whole-Genome Sequencing Coupled to Imputation Discovers Genetic Signals for Anthropometric Traits.	2010
Genome-wide physical activity interactions in adiposity - A meta-analysis of 200,452 adults.	1947
Evaluating the relationship between circulating lipoprotein lipids and apolipoproteins with risk of coronary heart disease: A multivariable Mendelian randomisation analysis.	1897
Multi-Ancestry Genome-Wide Association Study of Lipid Levels Incorporating Gene-Alcohol Interactions.	1853
Study of 300,486 individuals identifies 148 independent genetic loci influencing general cognitive function.	1775
Association studies of up to 1.2 million individuals yield new insights into the genetic etiology of tobacco and alcohol use.	1746
Large-scale GWAS reveals genetic architecture of brain white matter microstructure and genetic overlap with cognitive and mental health traits (n‚Äâ=‚Äâ17,706).	1684
Genetic analysis of quantitative traits in the Japanese population links cell types to complex human diseases.	1671
Genome-wide association studies of metabolites in Finnish men identify disease-relevant loci.	1600
Genome-wide haplotype association study identify the FGFR2 gene as a risk gene for acute myeloid leukemia.	1534
Identification of 613 new loci associated with heel bone mineral density and a polygenic risk score for bone mineral density, osteoporosis and fracture.	1481
Complex genetic signatures in immune cells underlie autoimmunity and inform therapy.	1405
High Blood Pressure and Intraocular Pressure: A Mendelian Randomization Study.	1351
The coexistence of copy number variations (CNVs) and single nucleotide polymorphisms (SNPs) at a locus can result in distorted calculations of the significance in associating SNPs to disease.	1311
Genome-wide Association Study Identifies 27 Loci Influencing Concentrations of Circulating Cytokines and Growth Factors.	1300
Testosterone and socioeconomic position: Mendelian randomization in 306,248 men and women in UK Biobank.	1259
Genetic Studies of Metabolomics Change After a Liquid Meal Illuminate Novel Pathways for Glucose and Lipid Metabolism.	1258
Genetic analyses of diverse populations improves discovery for complex traits.	1256
Phenome-wide analysis of Taiwan Biobank reveals novel glycemia-related loci and genetic risks for diabetes.	1249
Vertex-wise multivariate genome-wide association study identifies 780 unique genetic loci associated with cortical morphology.	1234
A genome-wide association study of plasma concentrations of warfarin enantiomers and metabolites in sub-Saharan black-African patients.	1233
Genome-wide association and HLA region fine-mapping studies identify susceptibility loci for multiple common infections.	1211
Genome-wide association study in 8,956 German individuals identifies influence of ABO histo-blood groups on gut microbiome.	1191
Genome-wide association analyses using electronic health records identify new loci influencing blood pressure variation.	1183
Cross-ancestry genome-wide association studies of sex hormone concentrations in pre- and postmenopausal women.	1169
Whole-exome imputation within UK Biobank powers rare coding variant association and fine-mapping analyses.	1163
Mapping genomic loci implicates genes and synaptic biology in schizophrenia.	1113
An atlas of genetic influences on osteoporosis in humans and mice.	1112
Discovery of 318 new risk loci for type 2 diabetes and related vascular outcomes among 1.4 million participants in a multi-ancestry meta-analysis.	1099
The genetic architecture of appendicular lean mass characterized by association analysis in the UK Biobank study.	1080
A comprehensive study of metabolite genetics reveals strong pleiotropy and heterogeneity across time and context.	1077
Multivariate genome-wide analyses of the well-being spectrum.	1067
Genome-wide association analyses of risk tolerance and risky behaviors in over 1 million individuals identify hundreds of loci and shared genetic influences.	1050
Genome-wide meta-analysis of 241,258 adults accounting for smoking behaviour identifies novel loci for obesity traits.	1032
Multi-phenotype analyses of hemostatic traits with cardiovascular events reveal novel genetic associations.	1013
New genetic loci link adipose and insulin biology to body fat distribution.	1006
Understanding the genetic determinants of the brain with MOSTest.	1006
Genome-wide association analysis of 19,629 individuals identifies variants influencing regional brain volumes and refines their genetic co-architecture with cognitive and mental health traits.	982
Large-scale GWAS of food liking reveals genetic determinants and genetic correlations with distinct neurophysiological traits.	953
Novel genetic loci identified for the pathophysiology of childhood obesity in the Hispanic population.	943
Discovery and prioritization of variants and genes for kidney function in >1.2 million individuals.	926
Genome-wide association study of medication-use and associated disease in the UK Biobank.	910
Epigenomic and transcriptomic analyses define core cell types, genes and targetable mechanisms for kidney disease.	878
Use of genetic variation to separate the effects of early and later life adiposity on disease risk: mendelian randomisation study.	844
Multi-ancestry genetic study of type 2 diabetes highlights the power of diverse populations for discovery and translation.	827
Genome-wide analysis of insomnia in 1,331,010 individuals identifies new risk loci and functional pathways.	810
Trans-ethnic association study of blood pressure determinants in over 750,000 individuals.	807
Genetic evidence for different adiposity phenotypes and their opposing influence on ectopic fat and risk of cardiometabolic disease.	798
A catalog of genetic loci associated with kidney function from analyses of a million individuals.	790
Comprehensive genomic analysis of dietary habits in UK Biobank identifies hundreds of genetic associations.	757
Meta-analysis of genome-wide association studies for neuroticism in 449,484 individuals identifies novel genetic loci and pathways.	754
Identification of 153 new loci associated with heel bone mineral density and functional involvement of GPC6 in osteoporosis.	749
Multivariate genome-wide association study on tissue-sensitive diffusion metrics highlights pathways that shape the human brain.	747
Item-level analyses reveal genetic heterogeneity in neuroticism.	742
Genetic analyses of the electrocardiographic QT interval and its components identify additional loci and pathways.	735
Association analysis identifies 65 new breast cancer risk loci.	724
A Genome-wide Association Study Discovers 46 Loci of the Human Metabolome in the Hispanic Community Health Study/Study of Latinos.	707
Loci associated with N-glycosylation of human immunoglobulin G show pleiotropy with autoimmune diseases and haematological cancers.	695
NRXN1 is associated with enlargement of the temporal horns of the lateral ventricles in psychosis.	663
New genetic signals for lung function highlight pathways and chronic obstructive pulmonary disease associations across multiple ancestries.	662
Identification of 64 Novel Genetic Loci Provides an Expanded View on the Genetic Architecture of Coronary Artery Disease.	661
Genome-wide association analyses of chronotype in 697,828 individuals provides insights into circadian rhythms.	651
A combined analysis of genetically correlated traits identifies 187 loci and a role for neurogenesis and myelination in intelligence.	643
Genetic analysis in European ancestry individuals identifies 517 loci associated with liver enzymes.	640
Genome-wide association study of schizophrenia in Ashkenazi Jews.	636
Genetic studies of body mass index yield new insights for obesity biology.	632
Large-scale machine-learning-based phenotyping significantly improves genomic discovery for optic nerve head morphology.	629
GWAS of self-reported mosquito bite size, itch intensity and attractiveness to mosquitoes implicates immune-related predisposition loci.	625
Interethnic analyses of blood pressure loci in populations of East Asian and European descent.	617
Dissection of genetic variation and evidence for pleiotropy in male pattern baldness.	617
Target genes, variants, tissues and transcriptional pathways influencing human serum urate levels.	603
Characterizing rare and low-frequency height-associated variants in the Japanese population.	596
Boosting Schizophrenia Genetics by Utilizing Genetic Overlap With Brain Morphology.	589
Genome-wide association study of serum liver enzymes implicates diverse metabolic and liver pathology.	586
Connecting genetic risk to disease end points through the human blood plasma proteome.	585
Multivariate analysis of 1.5 million people identifies genetic associations with traits related to self-regulation and addiction.	579
Genomics of body fat percentage may contribute to sex bias in anorexia nervosa.	569
Genetics of blood lipids among ~300,000 multi-ethnic participants of the Million Veteran Program.	567
Association of Novel Loci With Keratoconus Susceptibility in a Multitrait Genome-Wide Association Study of the UK Biobank Database and Canadian Longitudinal Study on Aging.	560
Detection and interpretation of shared genetic influences on 42 human traits.	556
Combined effects of host genetics and diet on human gut microbiota and incident disease in a single population cohort.	541
Genome-Wide Association Study of Alzheimer's Disease Brain Imaging Biomarkers and Neuropsychological Phenotypes in the European Medical Information Framework for Alzheimer's Disease Multimodal Biomarker Discovery Dataset.	536
Genetic analysis of over 1 million people identifies 535 new loci associated with blood pressure traits.	534
Using Mendelian randomization to evaluate the causal relationship between serum C-reactive protein levels and age-related macular degeneration.	525
Genetic association studies of alterations in protein function expose recessive effects on cancer predisposition.	524
Genome-wide association meta-analysis in 269,867 individuals identifies new genetic and functional links to intelligence.	524
Large-scale genome-wide association study of coronary artery disease in genetically diverse populations.	521
Whole Genome Association Study of the Plasma Metabolome Identifies Metabolites Linked to Cardiometabolic Disease in Black Individuals.	519
Novel genetic associations for blood pressure identified via gene-alcohol interaction in up to 570K individuals across multiple ancestries.	514
Genome-wide Associations Reveal Human-Mouse Genetic Convergence and Modifiers of Myogenesis, CPNE1 and STC2.	513
Multi-ancestry genome-wide association analyses identify novel genetic mechanisms in rheumatoid arthritis.	511
Genome-wide association study of body fat distribution identifies adiposity loci and sex-specific genetic effects.	506
Association analyses identify 38 susceptibility loci for inflammatory bowel disease and highlight shared genetic risk across populations.	501
Genomic and drug target evaluation of 90 cardiovascular proteins in 30,931 individuals.	501
Multivariate genome-wide analysis of education, socioeconomic status and brain phenome.	499
A cross-platform approach identifies genetic regulators of human metabolism and health.	499
Large-scale association analysis identifies new lung cancer susceptibility loci and heterogeneity in genetic susceptibility across histological subtypes.	497
Pan-cancer study detects genetic risk variants and shared genetic basis in two large cohorts.	492
Genetic Relationships between Attention-Deficit/Hyperactivity Disorder, Autism Spectrum Disorder, and Intelligence.	486
Mercapturic Acids Derived from the Toxicants Acrolein and Crotonaldehyde in the Urine of Cigarette Smokers from Five Ethnic Groups with Differing Risks for Lung Cancer.	484
A Large-Scale Multi-ancestry Genome-wide Study Accounting for Smoking Behavior Identifies Multiple Significant Loci for Blood Pressure.	482
Whole Genome Sequence Analysis of the Plasma Proteome in Black Adults Provides Novel Insights Into Cardiovascular Disease.	479
The Influence of Age and Sex on Genetic Associations with Adult Body Size and Shape: A Large-Scale Genome-Wide Interaction Study.	476
Genome-Wide Association Study Detected Novel Susceptibility Genes for Schizophrenia and Shared Trans-Populations/Diseases Genetic Effect.	472
Ancestry-specific associations identified in genome-wide combined-phenotype study of red blood cell traits emphasize benefits of diversity in genomics.	458
Discovery of rare variants associated with blood pressure regulation through meta-analysis of 1.3 million individuals.	456
An Amish founder population reveals rare-population genetic determinants of the human lipidome.	455
Genome-wide association of polygenic risk extremes for Alzheimer's disease in the UK Biobank.	448
Shared heritability of human face and brain shape.	447
Meta-analysis of 542,934 subjects of European ancestry identifies new genes and mechanisms predisposing to refractive error and myopia.	445
Genome-wide association study of facial morphology reveals novel associations with FREM1 and PARK2.	441
Multi-ancestry sleep-by-SNP interaction analysis in 126,926 individuals reveals lipid loci stratified by sleep duration.	441
Genotype effects contribute to variation in longitudinal methylome patterns in older people.	436
Genetic Risk for Smoking: Disentangling Interplay Between Genes and Socioeconomic Status.	435
Genome-wide associations of human gut microbiome variation and implications for causal inference analyses.	434
Your height affects your health: genetic determinants and health-related outcomes in Taiwan.	433
Genetic variants associated with longitudinal changes in brain structure across the lifespan.	428
Genome-wide association and Mendelian randomization study of blood copper levels and 213 deep phenotypes in humans.	419
Evaluation of Shared Genetic Susceptibility to High and Low Myopia and Hyperopia.	417
Insomnia affects the levels of plasma bilirubin and protein metabolism: an observational study and GWGEIS in UK Biobank cohort.	413
Genome-wide analysis identifies molecular systems and 149 genetic loci associated with income.	411
Investigating the genetic architecture of noncognitive skills using GWAS-by-subtraction.	411
Multi-trait analysis for genome-wide association study of five psychiatric disorders.	411
Association of Genetic Variants Related to Gluteofemoral vs Abdominal Fat Distribution With Type 2 Diabetes, Coronary Disease, and Cardiovascular Risk Factors.	402
Fine-mapping type 2 diabetes loci to single-variant resolution using high-density imputation and islet-specific epigenome maps.	399
Trans-ancestry genome-wide association meta-analysis of prostate cancer identifies new susceptibility loci and informs genetic risk prediction.	399
Loss-of-function genomic variants highlight potential therapeutic targets for cardiovascular disease.	391
The trans-ancestral genomic architecture of glycemic traits.	389
Genome-wide association analysis of 350‚Äâ000 Caucasians from the UK Biobank identifies novel loci for asthma, hay fever and eczema.	382
Polygenic Hyperlipidemias and Coronary Artery Disease Risk.	374
Genetic Architectures of Childhood- and Adult-Onset Asthma Are Partly Distinct.	366
Multi-ancestry GWAS of the electrocardiographic PR interval identifies 202 loci underlying cardiac conduction.	365
Genome-wide association study of dietary intake in the UK biobank study and its associations with schizophrenia and other traits.	364
Common, low-frequency, and rare genetic variants associated with lipoprotein subclasses and triglyceride measures in Finnish men from the METSIM study.	364
Predicted loss and gain of function mutations in ACO1 are associated with erythropoiesis.	360
Maternal and fetal genetic effects on birth weight and their relevance to cardio-metabolic risk factors.	357
Multitrait analysis of glaucoma identifies new risk loci and enables polygenic prediction of disease susceptibility and progression.	356
GWAS of five gynecologic diseases and cross-trait analysis in Japanese.	352
Trans-ancestry analysis reveals genetic and nongenetic associations with COVID-19 susceptibility and severity.	352
Multi-ethnic genome-wide association analyses of white blood cell and platelet traits in the Population Architecture using Genomics and Epidemiology (PAGE) study.	347
Associations between electronic devices use and common mental traits: A gene-environment interaction model using the UK Biobank data.	344
Association analyses of East Asian individuals and trans-ancestry analyses with European individuals reveal new loci associated with cholesterol and triglyceride levels.	343
Genetic contributions to two special factors of neuroticism are associated with affluence, higher intelligence, better health, and longer life.	341
Sex-Dependent Shared and Nonshared Genetic Architecture Across Mood and Psychotic Disorders.	336
Genetic prediction of male pattern baldness.	335
Genome-wide association study implicates immune activation of multiple integrin genes in inflammatory bowel disease.	334
Identification of 371 genetic variants for age at first sex and birth linked to externalising behaviour.	330
Genome-Wide Association Studies of Metabolites in Patients with CKD Identify Multiple Loci and Illuminate Tubular Transport Mechanisms.	326
A generalized linear mixed model association tool for biobank-scale data.	325
Association of Myopia and Intraocular Pressure With Retinal Detachment in European Descent Participants of the UK Biobank Cohort: A Mendelian Randomization Study.	324
Genome-wide association study identifies 143 loci associated with 25 hydroxyvitamin D concentration.	324
Large-scale genome-wide association study in a Japanese population identifies novel susceptibility loci across different diseases.	321
Mapping eGFR loci to the renal transcriptome and phenome in the VA Million Veteran Program.	321
Function of multiple sclerosis-protective HLA class I alleles revealed by genome-wide protein-quantitative trait loci mapping of interferon signalling.	319
Genome-Wide Association Analyses Identify New Loci Influencing Intraocular Pressure.	319
Genome-wide Gene-by-smoking Interaction Study of Chronic Obstructive Pulmonary Disease.	317
A genome-wide association study of bitter and sweet beverage consumption.	314
Genome-wide analysis highlights contribution of immune system pathways to the genetic architecture of asthma.	312
Genome-Wide Association Study on Immunoglobulin G Glycosylation Patterns.	309
Genome-wide study of hair colour in UK Biobank explains most of the SNP heritability.	308
Genome-wide associations of aortic distensibility suggest causality for aortic aneurysms and brain white matter hyperintensities.	307
The Genetic and Neural Substrates of Externalizing Behavior.	307
Meta-analysis of GWAS of over 16,000 individuals with autism spectrum disorder highlights a novel locus at 10q24.32 and a significant overlap with schizophrenia.	301
Genetic variants associated with subjective well-being, depressive symptoms, and neuroticism identified through genome-wide analyses.	300
An atlas of genetic influences on human blood metabolites.	298
Deep Learning of the Retina Enables Phenome- and Genome-wide Analyses of the Microvasculature.	296
Multiple sclerosis genomic map implicates peripheral immune cells and microglia in susceptibility.	292
Genomewide association study of tenofovir pharmacokinetics and creatinine clearance in AIDS Clinical Trials Group protocol A5202.	290
Genome-wide association studies and heritability analysis reveal the involvement of host genetics in the Japanese gut microbiota.	290
GWAS on family history of Alzheimer's disease.	289
Life-Course Genome-wide Association Study Meta-analysis of Total Body BMD and Assessment of Age-Specific Effects.	289
Genome-wide association meta-analysis highlights light-induced signaling as a driver for refractive error.	286
Genetic studies of urinary metabolites illuminate mechanisms of detoxification and excretion in humans.	286
A Large Multi-ethnic Genome-Wide Association Study of Adult Body Mass Index Identifies Novel Loci.	285
Genome-wide association analysis of actigraphic sleep phenotypes in the LIFE Adult Study.	284
The genetic architecture of the human cerebral cortex.	282
Beyond factor H: The impact of genetic-risk variants for age-related macular degeneration on circulating factor-H-like 1 and factor-H-related protein concentrations.	276
Genome-wide meta-analyses reveal novel loci for verbal short-term memory and learning.	274
Overlapping common genetic architecture between major depressive disorders and anxiety and stress-related disorders.	269
Genetic analysis of over half a million people characterises C-reactive protein loci.	266
Genetic associations with carotid intima-media thickness link to atherosclerosis with sex-specific effects in sub-Saharan Africans.	264
Genome-Wide Association and Mendelian Randomization Analysis Reveal the Causal Relationship Between White Blood Cell Subtypes and Asthma in Africans.	264
Genome-wide association study identifies 112 new loci for body mass index in the Japanese population.	264
Bayesian and frequentist analysis of an Austrian genome-wide association study of colorectal cancer and advanced adenomas.	262
Genome-wide gene-environment analyses of major depressive disorder and reported lifetime traumatic experiences in UK Biobank.	258
Identification of susceptibility loci for cardiovascular disease in adults with hypertension, diabetes, and dyslipidemia.	258
Identifying loci with different allele frequencies among cases of eight psychiatric disorders using CC-GWAS.	256
Cerebral small vessel disease genomics and its implications across the lifespan.	255
Integrative analysis of genome-wide association studies identifies novel loci associated with neuropsychiatric disorders.	251
Multi-ancestry genome-wide gene-smoking interaction study of 387,272 individuals identifies new loci associated with serum lipids.	251
Population-specific and trans-ancestry genome-wide analyses identify distinct and shared genetic risk loci for coronary artery disease.	248
Protein-coding variants implicate novel genes related to lipid homeostasis contributing to body-fat distribution.	247
Discovery and refinement of loci associated with lipid levels.	244
Urate, Blood Pressure, and Cardiovascular Disease: Evidence From Mendelian Randomization and Meta-Analysis of Clinical Trials.	244
Genome wide association study (GWAS) of Chagas cardiomyopathy in Trypanosoma cruzi seropositive subjects.	241
Identification of Functional Genetic Determinants of Cardiac Troponin T and I in a Multiethnic Population and Causal Associations With Atrial Fibrillation.	240
Genome-wide association study of paliperidone efficacy.	239
Analysis of five chronic inflammatory diseases identifies 27 new associations and highlights disease-specific patterns at shared loci.	238
Meta-analysis of 208370 East Asians identifies 113 susceptibility loci for systemic lupus erythematosus.	231
Pleiotropic Meta-Analysis of Cognition, Education, and Schizophrenia Differentiates Roles of Early Neurodevelopmental and Adult Synaptic Pathways.	231
A large-scale genome-wide cross-trait analysis reveals shared genetic architecture between Alzheimer's disease and gastrointestinal tract disorders.	231
Genome-wide association analysis identifies novel blood pressure loci and offers biological insights into cardiovascular risk.	230
Polygenic architecture and cardiovascular risk of familial combined hyperlipidemia.	229
Genome-wide association study identifies 30 loci associated with bipolar disorder.	229
Multi-ethnic genome-wide association study for atrial fibrillation.	227
Deep learning enables genetic analysis of the human thoracic aorta.	226
Comparative genetic architectures of schizophrenia in East Asian and European populations.	221
Genome-wide meta-analysis of problematic alcohol use in 435,563 individuals yields insights into biology and relationships with other traits.	220
The relative contribution of DNA methylation and genetic variants on protein biomarkers for human diseases.	220
Genome-wide association analysis identifies 30 new susceptibility loci for schizophrenia.	217
3D facial phenotyping by biometric sibling matching used in contemporary genomic methodologies.	216
Variations in the FRA10AC1 Fragile Site and 15q21 Are Associated with Cerebrospinal Fluid AŒ≤1-42 Level.	215
Genome-wide meta-analysis identifies 127 open-angle glaucoma loci with consistent effect across ancestries.	214
Role of circulating polyunsaturated fatty acids on cardiovascular diseases risk: analysis using Mendelian randomization and fatty acid genetic association data from over 114,000 UK Biobank participants.	214
A Prospective Analysis of Genetic Variants Associated with Human Lifespan.	213
Novel Blood Pressure Locus and Gene Discovery Using Genome-Wide Association Study and Expression Data Sets From Blood and the Kidney.	213
Assessing the impact of alcohol consumption on the genetic contribution to mean corpuscular volume.	212
Large-scale association analyses identify host factors influencing human gut microbiome composition.	207
Multi-trait analysis of genome-wide association summary statistics using MTAG.	207
Transancestral mapping and genetic load in systemic lupus erythematosus.	205
Contribution of genetics to visceral adiposity and its relation to cardiovascular and metabolic disease.	205
Genome-wide association study of coronary artery calcified atherosclerotic plaque in African Americans with type 2 diabetes.	204
Investigating evidence for a causal association between inflammation and self-harm: A multivariable Mendelian Randomisation study.	204
Genome-Wide Association Studies for Cerebrospinal Fluid Soluble TREM2 in Alzheimer's Disease.	203
Family-based association analyses of imputed genotypes reveal genome-wide significant association of Alzheimer's disease with OSBPL6, PTPRG, and PDCL3.	203
Genome-wide association study of nicotine dependence in American populations: identification of novel risk loci in both African-Americans and European-Americans.	203
Insights into the genetic architecture of the human face.	203
Genome-wide association studies of smooth pursuit and antisaccade eye movements in psychotic disorders: findings from the B-SNIP study.	202
A genome-wide association study of skin and iris pigmentation among individuals of South Asian ancestry.	202
Genome-wide association studies identify 137 genetic loci for DNA methylation biomarkers of aging.	201
Hundreds of variants clustered in genomic loci and biological pathways affect human height.	199
GWAS of serum ALT and AST reveals an association of SLC30A10 Thr95Ile with hypermanganesemia symptoms.	198
Trans-ethnic meta-analysis identifies new loci associated with longitudinal blood pressure traits.	197
Genetically-Determined Serum Calcium Levels and Markers of Ventricular Repolarisation: A Mendelian Randomization Study in the UK Biobank.	197
Multiethnic GWAS Reveals Polygenic Architecture of Earlobe Attachment.	196
Genome-wide association study identifies 74 loci associated with educational attainment.	196
Gene-Based Variant Analysis of Whole-Exome Sequencing in Relation to Eosinophil Count.	194
Red blood cell distribution width: Genetic evidence for aging pathways in 116,666 volunteers.	192
Genome-wide Association of Endophenotypes for Schizophrenia From the Consortium on the Genetics of Schizophrenia (COGS) Study.	190
Genome-wide analysis identifies novel susceptibility loci for myocardial infarction.	190
Genetic Influences on Susceptibility to Rheumatoid Arthritis in African-Americans.	190
Genome-wide association meta-analyses combining multiple risk phenotypes provide insights into the genetic architecture of cutaneous melanoma susceptibility.	190
Whole-genome sequencing association analysis of quantitative red blood cell phenotypes: The NHLBI TOPMed program.	188
Genomic analysis of male puberty timing highlights shared genetic basis with hair colour and lifespan.	188
Genome-wide association studies and Mendelian randomization analyses for leisure sedentary behaviours.	187
Genetic Influences on Metabolite Levels: A Comparison across Metabolomic Platforms.	186
Combined analysis of keratinocyte cancers identifies novel genome-wide loci.	185
The PAX1 locus at 20p11 is a potential genetic modifier for bilateral cleft lip.	183
Identification of type 2 diabetes loci in 433,540 East Asian individuals.	182
Genome-Wide Association Study Identifies Novel Loci Associated With Diisocyanate-Induced Occupational Asthma.	180
Genome-Wide association study of quantitative biomarkers identifies a novel locus for alzheimer's disease at 12p12.1.	179
Sex-specific and pleiotropic effects underlying kidney function identified from GWAS meta-analysis.	178
GWAS for Interleukin-1Œ≤ levels in gingival crevicular fluid identifies IL37 variants in periodontal inflammation.	178
Exome Chip Meta-analysis Fine Maps Causal Variants and Elucidates the Genetic Architecture of Rare Coding Variants in Smoking and Alcohol¬†Use.	177
Variance-quantitative trait loci enable systematic discovery of gene-environment interactions for cardiometabolic serum biomarkers.	177
A general dimension of genetic sharing across diverse cognitive traits inferred from molecular data.	176
Genome-wide association meta-analysis identifies pleiotropic risk loci for aerodigestive squamous cell cancers.	175
Genome-wide meta-analysis identifies new loci and functional pathways influencing Alzheimer's disease risk.	174
Defining the role of common variation in the genomic and biological architecture of adult human height.	173
Genetics of heart rate in heart failure patients (GenHRate).	170
A comprehensive assessment of demographic, environmental, and host genetic associations with gut microbiome diversity in healthy individuals.	170
Human longevity is influenced by many genetic variants: evidence from 75,000 UK Biobank participants.	168
Association analyses of more than 140,000 men identify 63 new prostate cancer susceptibility loci.	168
Biological, clinical and population relevance of 95 loci for blood lipids.	168
Pleiotropic predisposition to Alzheimer's disease and educational attainment: insights from the summary statistics analysis.	166
Biological Insights Into Muscular Strength: Genetic Findings in the UK Biobank.	166
Association analysis in over 329,000 individuals identifies 116 independent variants influencing neuroticism.	166
Genome-wide meta-analysis identifies 11 new loci for anthropometric traits and provides insights into genetic architecture.	166
Genetics of rheumatoid arthritis contributes to biology and drug discovery.	166
The impact of low-frequency and rare variants on lipid levels.	166
Genome-wide Trans-ethnic Meta-analysis Identifies Seven Genetic Loci Influencing Erythrocyte Traits and a Role for RBPMS in Erythropoiesis.	166
Genome-wide association scan identifies new variants associated with a cognitive predictor of dyslexia.	166
Genome-wide association for abdominal subcutaneous and visceral adipose reveals a novel locus for visceral fat in women.	164
Ancestral diversity improves discovery and fine-mapping of genetic loci for anthropometric traits-The Hispanic/Latino Anthropometry Consortium.	163
Host-microbe interactions have shaped the genetic architecture of inflammatory bowel disease.	163
Genome-wide Association Study for Alcohol-related Cirrhosis Identifies Risk Loci in MARC1 and HNRNPUL1.	161
Genome-wide analyses of individual differences in quantitatively assessed reading- and language-related skills in up to 34,000 people.	161
Genome-wide association study of rate of cognitive decline in Alzheimer's disease patients identifies novel genes and pathways.	161
Genome-wide association meta-analyses and fine-mapping elucidate pathways influencing albuminuria.	160
Genome-wide association study in 176,678 Europeans reveals genetic loci for tanning response to sun exposure.	160
Genome-wide association analysis of more than 120,000 individuals identifies 15 new susceptibility loci for breast cancer.	160
Genetic Variants in the Bone Morphogenic Protein Gene Family Modify the Association between Residential Exposure to Traffic and Peripheral Arterial Disease.	158
Genetic analyses identify widespread sex-differential participation bias.	158
Characterization of the genetic architecture of infant and early childhood body mass index.	157
Identification of novel breast cancer susceptibility loci in meta-analyses conducted among Asian and European descendants.	157
Genetic basis for plasma amino acid concentrations based on absolute quantification: a genome-wide association study in the Japanese population.	156
Identification of new susceptibility loci for type 2 diabetes and shared etiological pathways with coronary heart disease.	156
The Genetic Architecture of Depression in Individuals of East Asian Ancestry: A Genome-Wide Association Study.	156
A Polygenic Risk Score Based on a Cardioembolic Stroke Multitrait Analysis Improves a Clinical Prediction Model for This Stroke Subtype.	155
Genome-Wide Association Trans-Ethnic Meta-Analyses Identifies Novel Associations Regulating Coagulation Factor VIII and von Willebrand Factor Plasma Levels.	155
Genome-wide association study of intraocular pressure uncovers new pathways to glaucoma.	154
Phenotypic and Genetic Characterization of Lower LDL-C and Increased Type-2 Diabetes Risk in the UK Biobank.	154
Multiethnic meta-analysis identifies ancestry-specific and cross-ancestry loci for pulmonary function.	154
Genomic and Transcriptomic Association Studies Identify 16 Novel Susceptibility Loci for Venous Thromboembolism.	153
Genetic architecture of human plasma lipidome and its link to cardiovascular disease.	153
Genome-wide association analyses identify 39 new susceptibility loci for diverticular disease.	153
Genome-wide discovery of genetic loci that uncouple excess adiposity from its comorbidities.	152
Genome-wide meta-analysis identifies new susceptibility loci for migraine.	151
Large-Scale Cognitive GWAS Meta-Analysis Reveals Tissue-Specific Neural Expression and Potential Nootropic Drug Targets.	151
Shared Genetics of Asthma and Mental Health Disorders: A Large-Scale Genome-Wide Cross-Trait Analysis.	150
Exome-wide association study of plasma lipids in >300,000 individuals.	149
Genome-wide association analyses identify 143 risk variants and putative regulatory mechanisms for type 2 diabetes.	149
Genome-wide Association Study Shows That Executive Functioning Is Influenced by GABAergic Processes and Is a Neurocognitive Genetic Correlate of Psychiatric Disorders.	146
Genome-wide association study of Alzheimer's disease endophenotypes at prediagnosis stages.	146
Shared Genetic Architecture and Causal Relationship Between Asthma and Cardiovascular Diseases: A Large-Scale Cross-Trait Analysis.	145
Genome-wide association study of smoking trajectory and meta-analysis of smoking status in 842,000 individuals.	145
Biomarker and genomic risk factors for liver function test abnormality in hazardous drinkers.	143
A multiancestry genome-wide association study of unexplained chronic ALT elevation as a proxy for nonalcoholic fatty liver disease with histological and radiological validation.	143
Genotype-by-environment interactions inferred from genetic effects on phenotypic variability in the UK Biobank.	143
Biobank-driven genomic discovery yields new insight into atrial fibrillation biology.	142
New insights into the genetics of primary open-angle glaucoma based on meta-analyses of intraocular pressure and optic disc characteristics.	142
Multiancestry genome-wide association study of 520,000 subjects identifies 32 loci associated with stroke and stroke subtypes.	141
Metabolomic Architecture of Obesity Implicates Metabolonic Lactone Sulfate in Cardiometabolic Disease.	140
Minimal phenotyping yields genome-wide association signals of low specificity for major depression.	140
Refining the accuracy of validated target identification through coding variant fine-mapping in type 2 diabetes.	139
Genome-Wide Association Study of Erosive Tooth Wear in a Finnish Cohort.	139
Genome-wide Association Study for Vitamin D Levels Reveals 69 Independent Loci.	138
Common Genetic Polymorphisms Influence Blood Biomarker Measurements in COPD.	137
Genomic Relationships, Novel Loci, and Pleiotropic Mechanisms across Eight Psychiatric Disorders.	137
Multi-Ancestry Genome-wide Association Study Accounting for Gene-Psychosocial Factor Interactions Identifies Novel Loci for Blood Pressure Traits.	137
Genome-wide association analyses identify 139 loci associated with macular thickness in the UK Biobank cohort.	137
Genome-Wide Polygenic Risk Score for Predicting High Risk Glaucoma Individuals of Han Chinese Ancestry.	137
Shared genetic origin of asthma, hay fever and eczema elucidates allergic disease biology.	136
A genome-wide association study reveals a substantial genetic basis underlying the Ebbinghaus illusion.	136
Trans-ethnic kidney function association study reveals putative causal genes and effects on kidney-specific disease aetiologies.	136
Modulation of genetic associations with serum urate levels by body-mass-index in humans.	136
Multitrait genome association analysis identifies new susceptibility genes for human anthropometric variation in the GCAT cohort.	136
Genome-wide Association Study Identifies Genetic Loci Associated with Fat Cell Number and Overlap with Genetic Risk Loci For Type 2 Diabetes.	135
Genome-wide interaction study with major depression identifies novel variants associated with cognitive function.	135
Genomic insights in ascending aortic size and distensibility.	135
Genome-wide association study identifies inversion in the CTRB1-CTRB2 locus to modify risk for alcoholic and non-alcoholic chronic pancreatitis.	134
Genome Analyses of >200,000 Individuals Identify 58 Loci for Chronic Inflammation and Highlight Pathways that Link Inflammation and Complex Disorders.	134
Traumatic events during childhood and its risks to substance use in adulthood: an observational and genome-wide by environment interaction study in UK Biobank.	134
Common variants contribute to intrinsic human brain functional networks.	133
New insight into human sweet taste: a genome-wide association study of the perception and intake of sweet substances.	133
Associations with metabolites in Chinese suggest new metabolic roles in Alzheimer's and Parkinson's diseases.	133
Genome-wide analyses identify 68 new loci associated with intraocular pressure and improve risk prediction for primary open-angle glaucoma.	132
Susceptibility Loci for Type 2 Diabetes in the Ethnically Endogamous Indian Sindhi Population: A Pooled Blood Genome-Wide Association Study.	132
Meta-analysis of Immunochip data of four autoimmune diseases reveals novel single-disease and cross-phenotype associations.	132
Multi-trait genome-wide association study identifies new loci associated with optic disc parameters.	131
Genetic loci associated with circulating phospholipid trans fatty acids: a meta-analysis of genome-wide association studies from the CHARGE Consortium.	131
Association of SUMOlation Pathway Genes With Stroke in a Genome-wide Association Study in India.	129
Genome-wide association study identifies genetic risk loci for adiposity in a Taiwanese population.	129
Genome-wide association meta-analysis of neuropathologic features of Alzheimer's disease and related dementias.	129
Exploration of haplotype research consortium imputation for genome-wide association studies in 20,032 Generation Scotland participants.	128
Common Genetic Variation Indicates Separate Causes for Periventricular and Deep White Matter Hyperintensities.	127
Genetic association study of eight steroid hormones and implications for sexual dimorphism of coronary artery disease.	127
Evidence for causal effects of lifetime smoking on risk for depression and schizophrenia: a Mendelian randomisation study.	126
Identification of 28 new susceptibility loci for type 2 diabetes in the Japanese population.	126
Analysis of immune-related loci identifies 48 new susceptibility variants for multiple sclerosis.	126
The Australian Genetics of Depression Study: New Risk Loci and Dissecting Heterogeneity Between Subtypes.	126
Genome-wide association analyses of physical activity and sedentary behavior provide insights into underlying mechanisms and roles in disease prevention.	125
Sex-dimorphic genetic effects and novel loci for fasting glucose and insulin variability.	125
Genetic overlap analysis of endometriosis and asthma identifies shared loci implicating sex hormones and thyroid signalling pathways.	125
Meta-analysis of genome-wide association studies of adult height in East Asians identifies 17 novel loci.	125
Twenty-Five Novel Loci for Carotid Intima-Media Thickness: A Genome-Wide Association Study in >45 000 Individuals and Meta-Analysis of >100 000 Individuals.	125
Genetic landscape of chronic obstructive pulmonary disease identifies heterogeneous cell-type and phenotype associations.	124
Genetic architecture of 11 organ traits derived from abdominal MRI using deep learning.	124
Genome-wide association study of depression phenotypes in UK Biobank identifies variants in excitatory synaptic pathways.	123
Two novel loci, COBL and SLC10A2, for Alzheimer's disease in African Americans.	123
Genome-Wide Association Study of Familial Lung Cancer.	123
Shared and distinct genetic risk factors for childhood-onset and adult-onset asthma: genome-wide and transcriptome-wide studies.	123
Genome-wide analysis of 102,084 migraine cases identifies 123 risk loci and subtype-specific risk alleles.	123
Genome-wide meta-analysis of cognitive empathy: heritability, and correlates with sex, neuropsychiatric conditions and cognition.	123
An international genome-wide meta-analysis of primary biliary cholangitis: novel risk loci and candidate drugs.	123
A multi-ethnic whole genome sequencing study to identify novel loci for bone mineral density.	122
Discovery and fine-mapping of height loci via high-density imputation of GWASs in individuals of African ancestry.	122
A Genomewide Association Study Identifies Two Sex-Specific Loci, at SPTB and IZUMO3, Influencing Pediatric Bone Mineral Density at Multiple Skeletal Sites.	122
Parent-of-origin-specific allelic associations among 106 genomic loci for age at menarche.	121
Discovery of common and rare genetic risk variants for colorectal cancer.	120
Genome-wide association meta-analysis of corneal curvature identifies novel loci and shared genetic influences across axial length and refractive error.	120
Ancestry- and sex-specific effects underlying inguinal hernia susceptibility identified in a multiethnic genome-wide association study meta-analysis.	119
Shared genetic pathways contribute to risk of hypertrophic and dilated cardiomyopathies with opposite directions of effect.	119
Trans-ancestry meta-analyses identify rare and common variants associated with blood pressure and hypertension.	118
The genetics of blood pressure regulation and its target organs from association studies in 342,415 individuals.	118
Genetic Studies of Leptin Concentrations Implicate Leptin in the Regulation of Early Adiposity.	117
Genome-wide association meta-analysis of 88,250 individuals highlights pleiotropic mechanisms of five ocular diseases in UK Biobank.	117
Bi-ancestral depression GWAS in the Million Veteran Program and meta-analysis in >1.2 million individuals highlight new therapeutic directions.	117
Meta-analysis identifies common and rare variants influencing blood pressure and overlapping with metabolic trait loci.	116
Genome-wide association analysis of 95‚Äâ549 individuals identifies novel loci and genes influencing optic disc morphology.	115
Genetic correlations and genome-wide associations of cortical structure in general population samples of 22,824 adults.	115
Identification of 12 new susceptibility loci for different histotypes of epithelial ovarian cancer.	115
Sequence variation at ANAPC1 accounts for 24% of the variability in corneal endothelial cell density.	114
Multiomics analysis of rheumatoid arthritis yields sequence variants that have large effects on risk of the seropositive subset.	114
Genome-wide meta-analysis identifies multiple novel loci associated with serum uric acid levels in Japanese individuals.	113
Genetic associations at 53 loci highlight cell types and biological pathways relevant for kidney function.	112
Genome-wide comparative analysis of atopic dermatitis and psoriasis gives insight into opposing genetic mechanisms.	110
Mining the unknown: a systems approach to metabolite identification combining genetic and metabolic information.	110
Genome-wide association study of metabolites in patients with coronary artery disease identified novel metabolite quantitative trait loci.	109
Genome-wide association study of more than 40,000 bipolar disorder cases provides new insights into the underlying biology.	109
Multi-ancestry study of blood lipid levels identifies four loci interacting with physical activity.	109
Identification of CDC42BPG as a novel susceptibility locus for hyperuricemia in a Japanese population.	108
Genome-wide association analyses for lung function and chronic obstructive pulmonary disease identify new loci and potential druggable targets.	108
High-density genetic mapping identifies new susceptibility loci for rheumatoid arthritis.	108
Genome-wide association studies identify susceptibility loci for epithelial ovarian cancer in east Asian women.	108
Large-scale association analysis provides insights into the genetic architecture and pathophysiology of type 2 diabetes.	108
Genome-wide Gene-by-Sex Interaction Studies Identify Novel Nonsyndromic Orofacial Clefts Risk Locus.	107
Genome-wide association study identifies genetic loci for self-reported habitual sleep duration supported by accelerometer-derived estimates.	107
Risk of Revision After Arthroplasty Associated with Specific Gene Loci: A Genomewide Association Study of Single-Nucleotide Polymorphisms in 1,130 Twins Treated with Arthroplasty.	107
Genetic determinants of daytime napping and effects on cardiometabolic health.	106
Insights into the aetiology of snoring from observational and genetic investigations in the UK Biobank.	106
Genome-wide association study in Finnish twins highlights the connection between nicotine addiction and neurotrophin signaling pathway.	105
Identification of novel risk loci, causal insights, and heritable risk for Parkinson's disease: a meta-analysis of genome-wide association studies.	105
Age-of-onset information helps identify 76 genetic variants associated with allergic disease.	105
Biological and clinical insights from genetics of insomnia symptoms.	104
Risk of spontaneous preterm birth and fetal growth associates with fetal SLIT2.	104
Classification of early age facial growth pattern and identification of the genetic basis in two Korean populations.	104
A genome-wide association study of n-3 and n-6 plasma fatty acids in a Singaporean Chinese population.	103
Genome-wide association study of monoamine metabolite levels in human cerebrospinal fluid.	103
Identification of new therapeutic targets for osteoarthritis through genome-wide analyses of UK Biobank data.	102
Symptom-level modelling unravels the shared genetic architecture of anxiety and depression.	102
Deciphering osteoarthritis genetics across 826,690 individuals from 9 populations.	102
Genetic Determinants of Clustering of Cardiometabolic Risk Factors in U.K. Biobank.	102
Japanese GWAS identifies variants for bust-size, dysmenorrhea, and menstrual fever that are eQTLs for relevant protein-coding or long non-coding RNAs.	102
Genome-wide analysis of 944 133 individuals provides insights into the etiology of haemorrhoidal disease.	102
A genome-wide meta-analysis identifies novel loci associated with schizophrenia and bipolar disorder.	101
Common schizophrenia alleles are enriched in mutation-intolerant genes and in regions under strong background selection.	101
Genetic variation affects morphological retinal phenotypes extracted from UK Biobank optical coherence tomography images.	101
Genome-wide association study of chemotherapeutic agent-induced severe neutropenia/leucopenia for patients in Biobank Japan.	101
A genome-wide meta-analysis uncovers six sequence variants conferring risk of vertigo.	100
Genome-wide association study of hematological and biochemical traits in a Japanese population.	99
GWAS of Suicide Attempt in Psychiatric Disorders and Association With Major Depression Polygenic Risk Scores.	99
Transethnic Meta-analysis of Genome-wide Association Studies Identifies Three New Loci and Characterizes Population-specific Differences for Coronary Artery Disease.	99
Genetic association analyses implicate aberrant regulation of innate and adaptive immunity genes in the pathogenesis of systemic lupus erythematosus.	99
Identification of Four Novel Loci in Asthma in European American and African American Populations.	99
Genome-wide association study of chronic periodontitis in a general German population.	98
Assessment of rosacea symptom severity by genome-wide association study and expression analysis highlights immuno-inflammatory and skin pigmentation genes.	98
FLT3 stop mutation increases FLT3 ligand level and risk of autoimmune thyroid disease.	98
GWAS of thyroid stimulating hormone highlights pleiotropic effects and inverse association with thyroid cancer.	98
Genome-wide meta-analysis of depression identifies 102 independent variants and highlights the importance of the prefrontal brain regions.	98
Protein-altering variants associated with body mass index implicate pathways that control energy intake and expenditure in obesity.	97
Genome-wide association analysis of metabolic syndrome quantitative traits in the GENNID multiethnic family study.	97
A genome-wide approach accounting for body mass index identifies genetic variants influencing fasting glycemic traits and insulin resistance.	96
Transferability of genetic loci and polygenic scores for cardiometabolic traits in British Pakistani and Bangladeshi individuals.	95
Association of Schizophrenia Risk With Disordered Niacin Metabolism in an Indian Genome-wide Association Study.	95
FAT4 identified as a potential modifier of orofacial cleft laterality.	95
Genome-wide analysis of dental caries and periodontitis combining clinical and self-reported data.	94
52 Genetic Loci Influencing Myocardial¬†Mass.	94
Joint genome-wide association analyses identified 49 novel loci for age at natural menopause.	94
The impact of non-additive genetic associations on age-related complex diseases.	94
A Genome-Wide Association Study of Novel Genetic Variants Associated With Anthropometric Traits in Koreans.	94
Genome-wide analysis of polymorphisms associated with cytokine responses in smallpox vaccine recipients.	93
Biological insights from 108 schizophrenia-associated genetic loci.	93
Insights into malaria susceptibility using genome-wide data on 17,000 individuals from Africa, Asia and Oceania.	93
Genetic predictors of participation in optional components of UK Biobank.	93
Genome wide analysis for mouth ulcers identifies associations at immune regulatory loci.	93
Multi-ethnic GWAS and fine-mapping of glycaemic traits identify novel loci in the PAGE Study.	92
Large-Scale Prospective Genome-Wide Association Study of Oxaliplatin in Stage II/III Colon Cancer and Neuropathy.	92
Genome-wide association study of iron traits and relation to diabetes in the Hispanic Community Health Study/Study of Latinos (HCHS/SOL): potential genomic intersection of iron and glucose regulation?	92
Metabolomic Quantitative Trait Loci (mQTL) Mapping Implicates the Ubiquitin Proteasome System in Cardiovascular Disease Pathogenesis.	92
The Genetics of the Mood Disorder Spectrum: Genome-wide Association Analyses of More Than 185,000 Cases and 439,000 Controls.	91
Genetic determinants of telomere length from 109,122 ancestrally diverse whole-genome sequences in TOPMed.	91
Genome-wide association study combining pathway analysis for typical sporadic amyotrophic lateral sclerosis in Chinese Han populations.	91
Genome-wide analysis of genetic predisposition to Alzheimer's disease and related sex disparities.	91
Genome-Wide Association Study of the Metabolic Syndrome in UK Biobank.	91
Thirty loci identified for heart rate response to exercise and recovery implicate autonomic nervous system.	91
Generalized correlation coefficient for genome-wide association analysis of cognitive ability in twins.	91
Gut microbiota is associated with bone mineral density : an observational and genome-wide environmental interaction analysis in the UK Biobank cohort.	91
Single nucleotide polymorphisms in HLA alleles are associated with HIV-1 viral load in demographically diverse, ART-na√Øve participants from the START trial.	90
Identification of a locus near ULK1 associated with progression-free survival in ovarian cancer.	90
Genetic architecture of cardiometabolic risks in people living with HIV.	89
New insights into the genetic etiology of Alzheimer's disease and related dementias.	89
Large-scale meta-analysis across East Asian and European populations updated genetic architecture and variant-driven biology of rheumatoid arthritis, identifying 11 novel susceptibility loci.	88
Genetic study links components of the autonomous nervous system to heart-rate profile during exercise.	88
Identification of 90 NAFLD GWAS loci and establishment of NAFLD PRS and causal role of NAFLD in coronary artery disease.	88
Eighty-eight variants highlight the role of T cell regulation and airway remodeling in asthma pathogenesis.	88
No Major Host Genetic Risk Factor Contributed to A(H1N1)2009 Influenza Severity.	87
Sex-stratified genome-wide association study of multisite chronic pain in UK Biobank.	87
GWAS reveals loci associated with velopharyngeal dysfunction.	87
Human longevity: 25 genetic loci associated in 389,166 UK biobank participants.	87
Association analyses identify 31 new risk loci for colorectal cancer susceptibility.	87
Genome-wide association studies of antidepressant class response and treatment-resistant depression.	87
Pleiotropic Meta-Analyses of Longitudinal Studies Discover Novel Genetic Variants Associated with Age-Related Diseases.	87
Genome-wide association study of d-amphetamine response in healthy volunteers identifies putative associations, including cadherin 13 (CDH13).	87
Genome-wide association studies for corneal and refractive astigmatism in UK Biobank demonstrate a shared role for myopia susceptibility loci.	86
Phenome risk classification enables phenotypic imputation and gene discovery in developmental stuttering.	86
GWAS and enrichment analyses of non-alcoholic fatty liver disease identify new trait-associated genes and pathways across eMERGE Network.	86
Key genetic variants associated with variation of milk oligosaccharides from diverse human populations.	86
Genome-Wide Association Studies and Meta-Analyses for Congenital Heart Defects.	86
Identification of genomic loci associated with resting heart rate and shared genetic predictors with all-cause mortality.	85
New gene functions in megakaryopoiesis and platelet formation.	85
GWAS of mosaic loss of chromosome Y highlights genetic effects on blood cell differentiation.	85
Population-scale analysis of common and rare genetic variation associated with hearing loss in adults.	85
Association of Essential Tremor With Novel Risk Loci: A Genome-Wide Association Study and Meta-analysis.	85
Genome-wide association study of circulating levels of glucagon during an oral glucose tolerance test.	84
Susceptibility to neurofibrillary tangles: role of the PTPRD locus and limited pleiotropy with other neuropathologies.	84
A fully joint Bayesian quantitative trait locus mapping of human protein abundance in plasma.	84
A Genome-Wide Association Study of Emphysema and Airway Quantitative Imaging Phenotypes.	83
A comprehensive 1,000 Genomes-based genome-wide association meta-analysis of coronary artery disease.	83
A GWAS in Latin Americans identifies novel face shape loci, implicating VPS13B and a Denisovan introgressed region in facial variation.	83
Genome-wide analyses identify <i>SCN5A</i> as a susceptibility locus for premature atrial contraction frequency.	83
Genome-Wide Association Study of Ocular Sarcoidosis Confirms HLA Associations and Implicates Barrier Function and Autoimmunity in African Americans.	83
Genome-wide meta-analyses of stratified depression in Generation Scotland and UK Biobank.	83
Genetic risk and a primary role for cell-mediated immune mechanisms in multiple sclerosis.	82
Bivariate genome-wide association study identifies novel pleiotropic loci for lipids and inflammation.	82
Genome-wide association analyses highlight etiological differences underlying newly defined subtypes of diabetes.	82
Evidence for specificity of polygenic contributions to attainment in English, maths and science during adolescence.	81
Genome-wide association study of germline variants and breast cancer-specific mortality.	81
Heritability and genome-wide association study of blood pressure in Chinese adult twins.	81
Genome wide association study identifies genetic associations with perceived age.	81
Identification of unique venous thromboembolism-susceptibility variants in African-Americans.	81
Integrative genetic and immune cell analysis of plasma proteins in healthy donors identifies novel associations involving primary immune deficiency genes.	80
Population-based genome-wide association study of cognitive decline in older adults free of dementia: identification of a novel locus for the attention domain.	80
Using phenotype risk scores to enhance gene discovery for generalized anxiety disorder and posttraumatic stress disorder.	80
Genetic variants associated with cardiometabolic abnormalities during treatment with selective serotonin reuptake inhibitors: a genome-wide association study.	80
Common and rare sequence variants influencing tumor biomarkers in blood.	80
Identification of five novel genetic loci related to facial morphology by genome-wide association studies.	80
Trans-ethnic genome-wide association study of blood metabolites in the chronic renal insufficiency cohort (CRIC) study.	79
GWAS of 89,283 individuals identifies genetic variants associated with self-reporting of being a morning person.	79
Minority-centric meta-analyses of blood lipid levels identify novel loci in the Population Architecture using Genomics and Epidemiology (PAGE) study.	79
Associations of Observational and Genetically Determined Caffeine Intake With Coronary Artery Disease and Diabetes Mellitus.	79
Three Novel Loci for Infant Head Circumference Identified by a Joint Association Analysis.	78
The genetic architecture of economic and political preferences.	78
Whole Exome Sequencing Enhanced Imputation Identifies 85 Metabolite Associations in the Alpine CHRIS Cohort.	78
Genome-Wide Association Studies of the Human Gut Microbiota.	77
Multiethnic Genome-wide Association Study of Diabetic Retinopathy using Liability Threshold Modeling of Duration of Diabetes and Glycemic Control.	77
A genome-wide cross-trait analysis from UK Biobank highlights the shared genetic architecture of asthma and allergic diseases.	77
The effect of host genetics on the gut microbiome.	77
Mapping of 79 loci for 83 plasma protein biomarkers in cardiovascular disease.	77
Genome-wide association analysis demonstrates the highly polygenic character of age-related hearing impairment.	76
A genome-wide cross-phenotype meta-analysis of the association of blood pressure with migraine.	76
Discovering Genetic Factors for psoriasis through exhaustively searching for significant second order SNP-SNP interactions.	76
Genome-wide association study on dimethylarginines reveals novel AGXT2 variants associated with heart rate variability but not with overall mortality.	75
Genome-wide association meta-analysis of circulating odd-numbered chain saturated fatty acids: Results from the CHARGE Consortium.	75
Elucidating the genetic basis of social interaction and isolation.	75
Genome-wide association study of self-reported walking pace suggests beneficial effects of brisk walking on health and survival.	75
Meta-analysis of Genome-Wide Association Studies Identifies Novel Loci Associated With Optic Disc Morphology.	75
Genetic Variants Associated With Quantitative Glucose Homeostasis Traits Translate to Type 2 Diabetes in Mexican Americans: The GUARDIAN (Genetics Underlying Diabetes in Hispanics) Consortium.	74
Genetic Variants in HSD17B3, SMAD3, and IPO11 Impact Circulating Lipids in Response to Fenofibrate in Individuals With Type 2 Diabetes.	74
Genetic association study of QT interval highlights role for calcium signaling pathways in myocardial repolarization.	74
Genetic architecture of subcortical brain structures in 38,851 individuals.	73
A genome-wide meta-analysis yields 46 new loci associating with biomarkers of iron homeostasis.	73
Association between birth weight and refractive error in adulthood: a Mendelian randomisation study.	73
A Genome-Wide Association Study and Machine-Learning Algorithm Analysis on the Prediction of Facial Phenotypes by Genotypes in Korean Women.	73
GWAS and ExWAS of blood Mitochondrial DNA copy number identifies 71 loci and highlights a potential causal role in dementia.	73
Forty-three loci associated with plasma lipoprotein size, concentration, and cholesterol content in genome-wide analysis.	73
Shared Genetics and Causality Between Decaffeinated Coffee Consumption and Neuropsychiatric Diseases: A Large-Scale Genome-Wide Cross-Trait Analysis and Mendelian Randomization Analysis.	73
Prioritization of candidate causal genes for asthma in susceptibility loci derived from UK Biobank.	73
Genome-wide association meta-analysis in Chinese and European individuals identifies ten new loci associated with systemic lupus erythematosus.	73
DSP variants may be associated with longitudinal change in quantitative emphysema.	72
Pilot GWAS of caries in African-Americans shows genetic heterogeneity.	72
Genome-wide association study of a heart failure related metabolomic profile among African Americans in the Atherosclerosis Risk in Communities (ARIC) study.	72
A genome-wide association meta-analysis on lipoprotein (a) concentrations adjusted for apolipoprotein (a) isoforms.	72
Identification of risk loci with shared effects on five major psychiatric disorders: a genome-wide analysis.	72
Association analyses based on false discovery rate implicate new loci for coronary artery disease.	72
Identification of genetic effects underlying type 2 diabetes in South Asian and European populations.	72
Genome-wide association of individual vulnerability with alcoholic liver disease: A Korean Genome and Epidemiology Study.	71
Genetic regulation of post-translational modification of two distinct proteins.	71
Identification of sequence variants influencing immunoglobulin levels.	71
Pleiotropic loci underlying bone mineral density and bone size identified by a bivariate genome-wide association analysis.	71
Genome-wide meta-analysis increases to 71 the number of confirmed Crohn's disease susceptibility loci.	71
Comparison of HapMap and 1000 Genomes Reference Panels in a Large-Scale Genome-Wide Association Study.	71
Genome-Wide Association Study for Serum Omega-3 and Omega-6 Polyunsaturated Fatty Acids: Exploratory Analysis of the Sex-Specific Effects and Dietary Modulation in Mediterranean Subjects with Metabolic Syndrome.	71
Genetic and functional interaction network analysis reveals global enrichment of regulatory T cell genes influencing basal cell carcinoma susceptibility.	71
Identification of novel loci and new risk variant in known loci for colorectal cancer risk in East Asians.	70
Joint study of two genome-wide association meta-analyses identified 20p12.1 and 20q13.33 for bone mineral density.	70
A multiethnic genome-wide analysis of 44,039 individuals identifies 41 new loci associated with central corneal thickness.	70
Fine-mapping, trans-ancestral and genomic analyses identify causal variants, cells, genes and drug targets for type 1 diabetes.	70
Meta-GWAS Reveals Novel Genetic Variants Associated with Urinary Excretion of Uromodulin.	69
Genetic architecture of orbital telorism.	69
Shared genetic susceptibility to ischemic stroke and coronary artery disease: a genome-wide analysis of common variants.	69
Genome-wide association study identifies novel genetic variants contributing to variation in blood metabolite levels.	69
Genome and epigenome wide studies of neurological protein biomarkers in the Lothian Birth Cohort 1936.	69
Multiancestry association study identifies new asthma risk loci that colocalize with immune-cell enhancer marks.	69
Genetic association and Mendelian randomization for hypothyroidism highlight immune molecular mechanisms.	69
Genetic Association of Albuminuria with Cardiometabolic Disease and Blood Pressure.	69
Genome-wide study for circulating metabolites identifies 62 loci and reveals novel systemic effects of LPA.	69
Impact of common genetic determinants of Hemoglobin A1c on type 2 diabetes risk and diagnosis in ancestrally diverse populations: A transethnic genome-wide meta-analysis.	69
Insights into the genetic basis of retinal detachment.	69
Novel insights into the genetics of smoking behaviour, lung function, and chronic obstructive pulmonary disease (UK BiLEVE): a genetic association study in UK Biobank.	69
Genome-wide landscape establishes novel association signals for metabolic traits in the Arab population.	68
Genetic, parental and lifestyle factors influence telomere length.	68
A reference map of potential determinants for the human serum metabolome.	68
Genome-wide association study of inattention and hyperactivity-impulsivity measured as quantitative traits.	68
Genome-wide meta-analysis identifies 56 bone mineral density loci and reveals 14 loci associated with risk of fracture.	68
Quantitative and qualitative role of antagonistic heterogeneity in genetics of blood lipids.	68
Identification of multiple risk variants for ankylosing spondylitis through high-density genotyping of immune-related loci.	68
Genome-wide analysis of carotid plaque burden suggests a role of IL5 in men.	67
Genomic and pleiotropic analyses of resting QT interval identifies novel loci and overlap with atrial electrical disorders.	67
Genetic analysis of dietary intake identifies new loci and functional links with metabolic traits.	67
Identification of nine new susceptibility loci for endometrial cancer.	67
Common genetic variants associated with cognitive performance identified using the proxy-phenotype method.	67
Single-trait and multi-trait genome-wide association analyses identify novel loci for blood pressure in African-ancestry populations.	67
Elucidating the genetic architecture of reproductive ageing in the Japanese population.	67
A large-scale genome-wide association analysis of lung function in the Chinese population identifies novel loci and highlights shared genetic etiology with obesity.	66
Identification of ten variants associated with risk of estrogen-receptor-negative breast cancer.	66
Protein quantitative trait locus study in obesity during weight-loss identifies a leptin regulator.	66
Genome-wide association analysis identifies variation in vitamin D receptor and other host factors influencing the gut microbiota.	66
Germline determinants of humoral immune response to HPV-16 protect against oropharyngeal cancer.	65
Common Genetic Variants Modulate the Electrocardiographic Tpeak-to-Tend Interval.	65
A GWAS in Latin Americans highlights the convergent evolution of lighter skin pigmentation in Eurasia.	65
Genome-wide association and epidemiological analyses reveal common genetic origins between uterine leiomyomata and endometriosis.	65
A multiethnic genome-wide association study of primary open-angle glaucoma identifies novel risk loci.	65
Identification of 38 novel loci for systemic lupus erythematosus and genetic heterogeneity between ancestral groups.	65
Genome-Wide Association Study of Dietary Pattern Scores.	65
Genetic analysis in African American children supports ancestry specific neuroblastoma susceptibility.	65
Association of chromosome 5q21.3 polymorphisms with the exploratory eye movement dysfunction in schizophrenia.	64
Comprehensive functional annotation of susceptibility variants identifies genetic heterogeneity between lung adenocarcinoma and squamous cell carcinoma.	64
A large multiethnic GWAS meta-analysis of cataract identifies new risk loci and sex-specific effects.	64
Genome-wide meta-analysis identifies multiple novel associations and ethnic heterogeneity of psoriasis susceptibility.	64
Genome-wide quantitative trait loci mapping of the human cerebrospinal fluid proteome.	64
Multi-ethnic Genome-wide Association Study of Decomposed Cardioelectric Phenotypes Illustrates Strategies to Identify and Characterize Evidence of Shared Genetic Effects for Complex Traits.	64
Genome-wide association study of alcohol dependence:significant findings in African- and European-Americans including novel risk loci.	64
A genome-wide association study provides evidence for association of chromosome 8p23 (MYP10) and 10q21.1 (MYP15) with high myopia in the French Population.	64
Genome-Wide Association Approach Identified Novel Genetic Predictors of Heart Rate Response to Œ≤-Blockers.	64
Deciphering the genetic and epidemiological landscape of mitochondrial DNA abundance.	64
Large-scale genome-wide analysis identifies genetic variants associated with cardiac structure and function.	63
Performance of the Use of Genetic Information to Assess the Risk of Colorectal Cancer in the Basque Population.	63
GWAS for urinary sodium and potassium excretion highlights pathways shared with cardiovascular traits.	63
Analysis of 23andMe antidepressant efficacy survey data: implication of circadian rhythm and neuroplasticity in bupropion response.	63
Genome-wide meta-analysis identifies novel gender specific loci associated with thyroid antibodies level in Croatians.	63
Genome-wide meta-analyses of nonsyndromic orofacial clefts identify novel associations between FOXE1 and all orofacial clefts, and TP63 and cleft lip with or without cleft palate.	63
Large-scale genotyping identifies 41 new loci associated with breast cancer risk.	63
Genome-wide Analysis of Disease Progression in Age-related Macular Degeneration.	63
A meta-analysis uncovers the first sequence variant conferring risk of Bell's palsy.	63
Meta-analysis identifies novel risk loci and yields systematic insights into the biology of male-pattern baldness.	63
Genome-wide association and HLA fine-mapping studies identify risk loci and genetic pathways underlying allergic rhinitis.	63
Common genetic variation and performance on standardized cognitive tests.	62
Meta-GWAS and Meta-Analysis of Exome Array Studies Do Not Reveal Genetic Determinants of Serum Hepcidin.	62
Genome-wide association study of virologic response with efavirenz-containing or abacavir-containing regimens in AIDS clinical trials group protocols.	62
GWAS of the electrocardiographic QT interval in Hispanics/Latinos generalizes previously identified loci and identifies population-specific signals.	62
Genome-wide association study of adipocyte lipolysis in the GENetics of adipocyte lipolysis (GENiAL) cohort.	62
Trans-ancestry genome-wide association study identifies 12 genetic loci influencing blood pressure and implicates a role for DNA methylation.	61
Genetic polymorphisms associated with pancreatic cancer survival: a genome-wide association study.	61
Genome-Wide Association and Mechanistic Studies Indicate That Immune Response Contributes to Alzheimer's Disease Development.	61
Results from a Genome-Wide Association Study (GWAS) in Mastocytosis Reveal New Gene Polymorphisms Associated with WHO Subgroups.	61
Genome-wide association meta-analysis of functional outcome after ischemic stroke.	61
Genome-wide trans-ancestry meta-analysis provides insight into the genetic architecture of type 2 diabetes susceptibility.	61
Genome-wide associations for birth weight and correlations with adult disease.	61
Genome-Wide Association Study (GWAS) on Bilirubin Concentrations in Subjects with Metabolic Syndrome: Sex-Specific GWAS Analysis and Gene-Diet Interactions in a Mediterranean Population.	61
Fine-mapping and cell-specific enrichment at corneal resistance factor loci prioritize candidate causal regulatory variants.	60
A meta-analysis of thyroid-related traits reveals novel loci and gender-specific differences in the regulation of thyroid function.	60
Investigating the shared genetic architecture of uterine leiomyoma and breast cancer: A genome-wide cross-trait analysis.	60
GWAS of peptic ulcer disease implicates Helicobacter pylori infection, other gastrointestinal disorders and depression.	60
Genome-Wide Association Study of Loneliness Demonstrates a Role for Common Variation.	59
Genome-wide association analyses suggest NELL1 influences adverse metabolic response to HCTZ in African Americans.	59
Genome-wide study of immune biomarkers in cerebrospinal fluid and serum from patients with bipolar disorder and controls.	59
A genome-wide association study implicates multiple mechanisms influencing raised urinary albumin-creatinine ratio.	59
Independent Maternal and Fetal Genetic Effects on Midgestational Circulating Levels of Environmental Pollutants.	58
A genome-wide study of common SNPs and CNVs in cognitive performance in the CANTAB.	58
Polygenic risk scores and the need for pharmacotherapy in neonatal abstinence syndrome.	58
Genetic Determinants of Pelvic Organ Prolapse among African American and Hispanic Women in the Women's Health Initiative.	58
Genetic and functional insights into the fractal structure of the heart.	58
Identification of common genetic risk variants for autism spectrum disorder.	57
Genome-wide association studies of autoimmune vitiligo identify 23 new risk loci and highlight key pathways and regulatory variants.	57
A genome-wide analysis of the response to inhaled Œ≤2-agonists in chronic obstructive pulmonary disease.	57
Genome-wide Association Analysis of Psoriatic Arthritis and Cutaneous Psoriasis Reveals Differences in Their Genetic Architecture.	57
Common genetic variants and modifiable risk factors underpin hypertrophic cardiomyopathy susceptibility and expressivity.	57
Exome-chip meta-analysis identifies novel loci associated with cardiac conduction, including ADAMTS6.	57
Genome-wide association study identifies four novel loci associated with Alzheimer's endophenotypes and disease modifiers.	57
A Trans-ancestral Meta-Analysis of Genome-Wide Association Studies Reveals Loci Associated with Childhood Obesity.	57
Shared genetic architectures of subjective well-being in East Asian and European ancestry populations.	57
Genome-wide association study of alcohol consumption and use disorder in 274,424 individuals from multiple populations.	57
Genome-Wide Association and Trans-ethnic Meta-Analysis for Advanced Diabetic Kidney Disease: Family Investigation of Nephropathy and Diabetes (FIND).	57
GWAS for male-pattern baldness identifies 71 susceptibility loci explaining 38% of the risk.	57
Genome-wide association study of plasma levels of polychlorinated biphenyls disclose an association with the CYP2B6 gene in a population-based sample.	57
Genome-wide analyses identify a role for SLC17A4 and AADAT in thyroid hormone regulation.	57
Genetic loci associated with heart rate variability and their effects on cardiac disease risk.	57
Identification of 31 loci for mammographic density phenotypes and their associations with breast cancer risk.	56
Genome-wide analyses of aggressiveness in attention-deficit hyperactivity disorder.	56
Factors associated with sharing e-mail information and mental health survey participation in large population cohorts.	56
1000 Genomes-based meta-analysis identifies 10 novel loci for kidney function.	56
Multivariate discovery and replication of five novel loci associated with Immunoglobulin G N-glycosylation.	56
High heritability of ascending aortic diameter and trans-ancestry prediction of thoracic aortic disease.	56
Eight novel susceptibility loci and putative causal variants in atopic dermatitis.	56
Genome-wide analyses of non-syndromic cleft lip with palate identify 14 novel loci and genetic heterogeneity.	56
Genetic determinants of ferritin, haemoglobin levels and haemoglobin trajectories: results from Donor InSight.	56
Genome-wide association studies in the Japanese population identify seven novel loci for type 2 diabetes.	56
Identification of four novel susceptibility loci for oestrogen receptor negative breast cancer.	56
Phenotypic dissection of bone mineral density reveals skeletal site specificity and facilitates the identification of novel loci in the genetic regulation of bone mass attainment.	56
Brain scans from 21,297 individuals reveal the genetic architecture of hippocampal subfield volumes.	56
Genetic variants associated with disordered eating.	56
Subtype-specific gout susceptibility loci and enrichment of selection pressure on ABCG2 and ALDH2 identified by subtype genome-wide meta-analyses of clinically defined gout patients.	56
A large multi-ethnic genome-wide association study identifies novel genetic loci for intraocular pressure.	56
Multi-trait genetic analysis identifies auto-immune loci associated with cutaneous melanoma.	56
Genomewide Association Study of Retinal Traits in the Amish Reveals Loci Influencing Drusen Development and Link to Age-Related Macular Degeneration.	56
Automated feature extraction from population wearable device data identified novel loci associated with sleep and circadian rhythms.	56
Efficiently controlling for case-control imbalance and sample relatedness in large-scale genetic association studies.	55
Genome-wide Association Analysis of Parkinson's Disease and Schizophrenia Reveals Shared Genetic Architecture and Identifies Novel Risk Loci.	55
Cross-ancestry genome-wide association analysis of corneal thickness strengthens link between complex and Mendelian eye diseases.	55
A large multiethnic genome-wide association study of prostate cancer identifies novel risk variants and substantial ethnic differences.	55
Stroke genetics informs drug discovery and risk prediction across ancestries.	55
The Korea Biobank Array: Design and Identification of Coding Variants Associated with Blood Biochemical Traits.	55
Genome-wide analyses using UK Biobank data provide insights into the genetic architecture of osteoarthritis.	55
A Fast and Accurate Method for Genome-Wide Time-to-Event Data Analysis and Its Application to UK Biobank.	55
Identification of susceptibility loci for Takayasu arteritis through a large multi-ancestral genome-wide association study.	55
Genome-Wide Association Analysis of Single Breath Diffusing Capacity of Carbon Monoxide (DLCO).	55
Genetic variation in the Estonian population: pharmacogenomics study of adverse drug effects using electronic health records.	55
A genome-wide association scan in admixed Latin Americans identifies loci influencing facial and scalp hair features.	54
Ordered multinomial regression for genetic association analysis of ordinal phenotypes at Biobank scale.	54
Host genetic susceptibility to Clostridium difficile infections in patients undergoing autologous stem cell transplantation: a genome-wide association study.	54
Fine-mapping, novel loci identification, and SNP association transferability in a genome-wide association study of QRS duration in African Americans.	54
Genome-Wide Association Studies of Schizophrenia and Bipolar Disorder in a Diverse Cohort of US Veterans.	54
Identification of Susceptibility Loci in IL6, RPS9/LILRB3, and an Intergenic Locus on Chromosome 21q22 in Takayasu Arteritis in a Genome-Wide Association Study.	54
A meta-analysis of genome-wide association studies identifies 17 new Parkinson's disease risk loci.	54
GWAS and systems biology analysis of depressive symptoms among smokers from the COPDGene cohort.	54
Genome-Wide Study Links PNPLA3 Variant With Elevated Hepatic Transaminase After Acute Lymphoblastic Leukemia Therapy.	54
Genome-wide joint meta-analysis of SNP and SNP-by-smoking interaction identifies novel loci for pulmonary function.	53
Genome-wide association analyses identify 18 new loci associated with serum urate concentrations.	53
Large-scale genomic analyses link reproductive aging to hypothalamic signaling, breast cancer susceptibility and BRCA1-mediated DNA repair.	53
Large-scale analyses of common and rare variants identify 12 new loci associated with atrial fibrillation.	53
Variants associating with uterine leiomyoma highlight genetic background shared by various cancers and hormone-related traits.	53
Genome-wide association study of patients with a severe major depressive episode treated with electroconvulsive therapy.	52
A large genome-wide association study of age-related macular degeneration highlights contributions of rare and common variants.	52
Meta-analysis of sub-Saharan African studies provides insights into genetic architecture of lipid traits.	52
Genome-wide associations for benign prostatic hyperplasia reveal a genetic correlation with serum levels of PSA.	52
Whole genome sequencing reveals host factors underlying critical Covid-19.	52
Genome-wide association study and polygenic risk score analysis of esketamine treatment response.	52
High-density genotyping of immune loci in Koreans and Europeans identifies eight new rheumatoid arthritis risk loci.	52
Genome-wide association studies of impulsive personality traits (BIS-11 and UPPSP) and drug experimentation in up to 22,861 adult research participants identify loci in the CACNA1I and CADM2 genes.	52
Sex differences in the genetic predictors of Alzheimer's pathology.	52
Progressive effects of single-nucleotide polymorphisms on 16 phenotypic traits based on longitudinal data.	52
Genome-wide association study of red blood cell traits in Hispanics/Latinos: The Hispanic Community Health Study/Study of Latinos.	51
Meta-analysis of 375,000 individuals identifies 38 susceptibility loci for migraine.	51
Fine mapping of type 1 diabetes susceptibility loci and evidence for colocalization of causal variants with lymphoid gene enhancers.	51
A Genome-Wide Association Study of Diabetic Kidney Disease in Subjects With Type 2 Diabetes.	51
New alcohol-related genes suggest shared genetic mechanisms with neuropsychiatric disorders.	51
Many sequence variants affecting diversity of adult human height.	51
A multi-population phenome-wide association study of genetically-predicted height in the Million Veteran Program.	51
A first update on mapping the human genetic architecture of COVID-19.	51
High-throughput screening and genome-wide analyses of 44 anticancer drugs in the 1000 Genomes cell lines reveals an association of the NQO1 gene with the response of multiple anticancer drugs.	51
Mapping genetic variants for cranial vault shape in humans.	51
Genome-wide association study of bipolar disorder accounting for effect of body mass index identifies a new risk allele in TCF7L2.	51
Assessing the causal association of glycine with risk of cardio-metabolic diseases.	50
A novel Alzheimer disease locus located near the gene encoding tau protein.	50
Genetic loci associated with plasma phospholipid n-3 fatty acids: a meta-analysis of genome-wide association studies from the CHARGE Consortium.	50
Genome-wide association study of glioma subtypes identifies specific differences in genetic susceptibility to glioblastoma and non-glioblastoma tumors.	50
Meta-analysis of up to 622,409 individuals identifies 40 novel smoking behaviour associated genetic loci.	50
Genome-wide association study of 14,000 cases of seven common diseases and 3,000 shared controls.	50
Five novel loci associated with antipsychotic treatment response in patients with schizophrenia: a genome-wide association study.	50
A genome-wide search for loci interacting with known prostate cancer risk-associated genetic variants.	50
Identification of risk loci and a polygenic risk score for lung cancer: a large-scale prospective cohort study in Chinese populations.	50
Genome-wide association study identifies glutamate ionotropic receptor GRIA4 as a risk gene for comorbid nicotine dependence and major depression.	50
Genetic variants in novel pathways influence blood pressure and cardiovascular disease risk.	50
Novel loci and potential mechanisms of major depressive disorder, bipolar disorder, and schizophrenia.	50
Genome-wide association study identifies 32 novel breast cancer susceptibility loci from overall and subtype-specific analyses.	50
Genome-wide association study of paclitaxel and carboplatin disposition in women with epithelial ovarian cancer.	49
Heritability informed power optimization (HIPO) leads to enhanced detection of genetic associations across multiple traits.	49
Genome-Wide Association Analysis in Humans Links Nucleotide Metabolism to Leukocyte Telomere Length.	49
Genome-wide association study meta-analysis for quantitative ultrasound parameters of bone identifies five novel loci for broadband ultrasound attenuation.	49
A genome-wide association study identifies protein quantitative trait loci (pQTLs).	49
Genome-wide association study of caffeine metabolites provides new insights to caffeine metabolism and dietary caffeine-consumption behavior.	49
Novel genetic locus of visceral fat and systemic inflammation.	49
The genetic architecture of age-related hearing impairment revealed by genome-wide association analysis.	49
Genetic association study of childhood aggression across raters, instruments, and age.	49
Common genetic variation and antidepressant efficacy in major depressive disorder: a meta-analysis of three genome-wide pharmacogenetic studies.	49
A two-stage genome-wide association study of radiation-induced acute toxicity in head and neck cancer.	49
GWAS for discovery and replication of genetic loci associated with sudden cardiac arrest in patients with coronary artery disease.	49
HLA-DQ and HLA-DRB1 alleles associated with Henoch-Sch√∂nlein purpura nephritis in Finnish pediatric population: a genome-wide association study.	48
Genetics of coronary artery calcification among African Americans, a meta-analysis.	48
Genome-wide association scan of quantitative traits for attention deficit hyperactivity disorder identifies novel associations and confirms candidate gene associations.	48
ARHGEF12 influences the risk of glaucoma by increasing intraocular pressure.	48
Genome-wide association study of coronary heart disease and its risk factors in 8,090 African Americans: the NHLBI CARe Project.	48
Assessing the genetic correlations between early growth parameters and bone mineral density: A polygenic risk score analysis.	48
Variants at the MHC Region Associate With Susceptibility to <i>Clostridioides difficile</i> Infection: A Genome-Wide Association Study Using Comprehensive Electronic Health Records.	48
Genome-wide association meta-analysis of 30,000 samples identifies seven novel loci for quantitative ECG traits.	48
Meta-analysis of gene-environment-wide association scans accounting for education level identifies additional loci for refractive error.	48
Rare variant analysis in eczema identifies exonic variants in DUSP1, NOTCH4 and SLC9A4.	48
A large-scale association study detects novel rare variants, risk genes, functional elements, and polygenic architecture of prostate cancer susceptibility.	48
Variants in the FTO and CDKAL1 loci have recessive effects on risk of obesity and type 2 diabetes, respectively.	48
A Genome-Wide Association Study of Bisphosphonate-Associated Atypical Femoral Fracture.	48
Genetic Determinants of Antibody-Mediated Immune Responses to Infectious Diseases Agents: A Genome-Wide and HLA Association Study.	48
Anastrozole Aromatase Inhibitor Plasma Drug Concentration Genome-Wide Association Study: Functional Epistatic Interaction between SLC38A7 and ALPPL2.	47
Novel loci for childhood body mass index and shared heritability with adult cardiometabolic traits.	47
A candidate gene analysis and GWAS for genes associated with maternal nondisjunction of chromosome 21.	47
Variants in urate transporters, ADH1B, GCKR and MEPE genes associate with transition from asymptomatic hyperuricaemia to gout: results of the first gout versus asymptomatic hyperuricaemia GWAS in Caucasians using data from the UK Biobank.	47
Genome-wide association study of smoking behaviours among Bangladeshi adults.	47
Radiogenomics Consortium Genome-Wide Association Study Meta-analysis of Late Toxicity after Prostate Cancer Radiotherapy.	47
New loci for body fat percentage reveal link between adiposity and cardiometabolic disease risk.	47
Genome-wide association study identifies nine novel loci for 2D:4D finger ratio, a putative retrospective biomarker of testosterone exposure in utero.	47
Distinct pathways associated with chromosomal aberration frequency in a cohort exposed to genotoxic compounds compared to general population.	47
Identification of 15 genetic loci associated with risk of major depression in individuals of European descent.	47
Meta-analysis identifies 29 additional ulcerative colitis risk loci, increasing the number of confirmed associations to 47.	47
Gene-level association analysis of systemic sclerosis: A comparison of African-Americans and White populations.	47
Heritability and Genome-Wide Association Study of Plasma Cholesterol in Chinese Adult Twins.	47
Genome-wide association study identifies 48 common genetic variants associated with handedness.	47
Genome-wide association study identifies novel loci associated with concentrations of four plasma phospholipid fatty acids in the de novo lipogenesis pathway: results from the Cohorts for Heart and Aging Research in Genomic Epidemiology (CHARGE) consortium.	47
Long-range genomic regulators of THBS1 and LTBP4 modify disease severity in Duchenne muscular dystrophy.	47
Genome-wide association study of the sensitivity to environmental stress and adversity (SESA) neuroticism cluster.	47
Shared Molecular Genetic Mechanisms Underlie Endometriosis and Migraine Comorbidity.	47
Common and Rare <i>PCSK9</i> Variants Associated with Low-Density Lipoprotein Cholesterol Levels and the Risk of Diabetes Mellitus: A Mendelian Randomization Study.	47
Genome-wide association study of smoking behaviours in patients with COPD.	46
Genome-wide association meta-analysis identifies 29 new acne susceptibility loci.	46
A genome-wide association study of suicide attempts and suicidal ideation in U.S. military veterans.	46
GWAS of blood cell traits identifies novel associated loci and epistatic interactions in Caucasian and African-American children.	46
Genetic overlap of chronic obstructive pulmonary disease and cardiovascular disease-related traits: a large-scale genome-wide cross-trait analysis.	46
Genome-Wide Association Studies of Conotruncal Heart Defects with Normally Related Great Vessels in the United States.	46
Whole exome sequencing of 14‚Äâ389 individuals from the ESP and CHARGE consortia identifies novel rare variation associated with hemostatic factors.	46
Genetic Risk Variants Associated With Comorbid Alcohol Dependence and Major Depression.	46
A genome-wide association study of behavioral disinhibition.	46
Causality of abdominal obesity on cognition: a trans-ethnic Mendelian randomization study.	46
Meta-analysis of shared genetic architecture across ten pediatric autoimmune diseases.	46
Discovery and fine-mapping of adiposity loci using high density imputation of genome-wide association studies in individuals of African ancestry: African Ancestry Anthropometry Genetics Consortium.	45
Seventy-five genetic loci influencing the human red blood cell.	45
Multiple loci influence erythrocyte phenotypes in the CHARGE Consortium.	45
Loci influencing lipid levels and coronary heart disease risk in 16 European population cohorts.	45
Cross-ancestry genome-wide meta-analysis of 61,047 cases and 947,237 controls identifies new susceptibility loci contributing to lung cancer.	45
Genome-wide association study of statin-induced myopathy in patients recruited using the UK clinical practice research datalink.	45
Literature-Informed Analysis of a Genome-Wide Association Study of Gestational Age in Norwegian Women and Children Suggests Involvement of Inflammatory Pathways.	45
Genome-wide association study of primary dentition pit-and-fissure and smooth surface caries.	45
Genome-wide association study of prostate-specific antigen levels identifies novel loci independent of prostate cancer.	45
Global and Regional Development of the Human Cerebral Cortex: Molecular Architecture and Occupational Aptitudes.	45
Genome-wide association study of cerebral small vessel disease reveals established and novel loci.	45
Multitrait genetic association analysis identifies 50 new risk loci for gastro-oesophageal reflux, seven new loci for Barrett's oesophagus and provides insights into clinical heterogeneity in reflux diagnosis.	45
Causal relationship and shared genetic loci between psoriasis and type 2 diabetes through trans-disease meta-analysis.	44
Genome-wide Analysis of Body Proportion Classifies Height-Associated Variants by Mechanism of Action and Implicates Genes Important for Skeletal Development.	44
Genome-wide association study identifies loci influencing concentrations of liver enzymes in plasma.	44
Large-scale pharmacogenomic study of sulfonylureas and the QT, JT and QRS intervals: CHARGE Pharmacogenomics Working Group.	44
Genome-wide association study of the rate of cognitive decline in Alzheimer's disease.	44
Genome-Wide Association Study of Sleep Disturbances in Depressive Disorders.	44
PR interval genome-wide association meta-analysis identifies 50 loci associated with atrial and atrioventricular electrical activity.	44
Identification of 19 new risk loci and potential regulatory mechanisms influencing susceptibility to testicular germ cell tumor.	43
Genome-wide association analysis reveals insights into the genetic architecture of right ventricular structure and function.	43
Cross-Cancer Genome-Wide Analysis of Lung, Ovary, Breast, Prostate, and Colorectal Cancer Reveals Novel Pleiotropic Associations.	43
Bivariate genome-wide association study (GWAS) of body mass index and blood pressure phenotypes in northern Chinese twins.	43
Potential genetic modifiers of disease risk and age at onset in patients with frontotemporal lobar degeneration and GRN mutations: a genome-wide association study.	43
Genome-wide meta-analysis identified novel variant associated with hallux valgus in Caucasians.	43
A powerful method for pleiotropic analysis under composite null hypothesis identifies novel shared loci between Type 2 Diabetes and Prostate Cancer.	43
Genome-wide studies of verbal declarative memory in nondemented older people: the Cohorts for Heart and Aging Research in Genomic Epidemiology consortium.	43
GWAS identifies 14 loci for device-measured physical activity and sleep duration.	43
Genome-wide study on uveal melanoma patients finds association to DNA repair gene TDP1.	43
A Genome-Wide Association Study of Age-Related Hearing Impairment in Middle- and Old-Aged Chinese Twins.	43
Novel pleiotropic risk loci for melanoma and nevus density implicate multiple biological pathways.	42
Identification of a novel locus associated with skin colour in African-admixed populations.	42
Trans-ethnic Fine Mapping Highlights Kidney-Function Genes Linked to Salt Sensitivity.	42
Thirty new loci for age at menarche identified by a meta-analysis of genome-wide association studies.	42
Genome-wide association study of serum metabolites in the African American Study of Kidney Disease and Hypertension.	42
A bivariate genome-wide approach to metabolic syndrome: STAMPEED consortium.	42
Identification of 13 novel susceptibility loci for early-onset myocardial infarction, hypertension, or chronic kidney disease.	42
Genome-wide association study of leprosy in Malawi and Mali.	42
Shared genetic background between children and adults with attention deficit/hyperactivity disorder.	42
A genome wide association study on Newfoundland colorectal cancer patients' survival outcomes.	42
Sex-specific glioma genome-wide association study identifies new risk locus at 3p21.31 in females, and finds sex-differences in risk at 8q24.21.	42
Genetic Basis and Prognostic Value of Exercise QT Dynamics.	41
Novel genetic variants associated with inhaled corticosteroid treatment response in older adults with asthma.	41
Age of onset of amyotrophic lateral sclerosis is modulated by a locus on 1p34.1.	41
Genetic study of multimodal imaging Alzheimer's disease progression score implicates novel loci.	41
Meta-analysis of Genome Wide Association Studies Identifies Genetic Markers of Late Toxicity Following Radiotherapy for Prostate Cancer.	41
Novel genetic loci affecting facial shape variation in humans.	41
A meta-analysis of 120 246 individuals identifies 18 new loci for fibrinogen concentration.	41
Common genetic variation and the control of HIV-1 in humans.	41
Genome-wide association study of platelet reactivity and cardiovascular response in patients treated with clopidogrel: a study by the International Clopidogrel Pharmacogenomics Consortium (ICPC).	41
A potential endophenotype for Alzheimer's disease: cerebrospinal fluid clusterin.	41
Genetic factors affecting EBV copy number in lymphoblastoid cell lines derived from the 1000 Genome Project samples.	41
A meta-analysis of 87,040 individuals identifies 23 new susceptibility loci for prostate cancer.	41
A genome-wide association study identifies new loci for factor VII and implicates factor VII in ischemic stroke etiology.	41
Genome-wide association study in Chinese identifies novel loci for blood pressure and hypertension.	41
Evaluation and application of summary statistic imputation to discover new height-associated loci.	41
Pharmacogenetic meta-analysis of baseline risk factors, pharmacodynamic, efficacy and tolerability endpoints from two large global cardiovascular outcomes trials for darapladib.	41
Using metabolite profiling to construct and validate a metabolite risk score for predicting future weight gain.	41
The genomic basis of mood instability: identification of 46 loci in 363,705 UK Biobank participants, genetic correlation with psychiatric disorders, and association with gene expression and function.	41
Genome-wide association study identifies six new loci influencing pulse pressure and mean arterial pressure.	41
Re-analysis of public genetic data reveals a rare X-chromosomal variant associated with type 2 diabetes.	41
Genome-wide association study of brain amyloid deposition as measured by Pittsburgh Compound-B (PiB)-PET imaging.	41
A large-scale replication study identifies TNIP1, PRDM1, JAZF1, UHRF1BP1 and IL10 as risk loci for systemic lupus erythematosus.	41
Local genetic variation of inflammatory bowel disease in Basque population and its effect in risk prediction.	40
Multiple common variants for celiac disease influencing immune gene expression.	40
Physical and neurobehavioral determinants of reproductive onset and success.	40
Web-based, participant-driven studies yield novel genetic associations for common traits.	40
Sequence variants associating with urinary biomarkers.	40
A Genome-Wide Association Study of Idiopathic Dilated Cardiomyopathy in African Americans.	40
Genome-wide by environment interaction studies of depressive symptoms and psychosocial stress in UK Biobank and Generation Scotland.	40
Large-scale Genome-wide Association Study of East Asians Identifies Loci Associated With Risk for Colorectal Cancer.	40
Multi-ancestry genome-wide association study of 21,000 cases and 95,000 controls identifies new risk loci for atopic dermatitis.	40
Genome-wide association study identifies 8 novel loci associated with blood pressure responses to interventions in Han Chinese.	40
Genome-wide analysis of genetic determinants of circulating factor VII activating protease (FSAP) activity.	40
Genetic loci associated with renal function measures and chronic kidney disease in children: the Pediatric Investigation for Genetic Factors Linked with Renal Progression Consortium.	40
Genome-wide association study of plasma N6 polyunsaturated fatty acids within the cohorts for heart and aging research in genomic epidemiology consortium.	40
Genetic Susceptibility for Low Testosterone in Men and Its Implications in Biology and Screening: Data from the UK Biobank.	40
Dense genotyping identifies and localizes multiple common and rare variant association signals in celiac disease.	40
Genome-wide meta-analysis of variant-by-diuretic interactions as modulators of lipid traits in persons of European and African ancestry.	40
Human brain arousal in the resting state: a genome-wide association study.	40
Genome-Wide Association Study of Latent Cognitive Measures in Adolescence: Genetic Overlap With Intelligence and Education.	40
Association between taste perception and adiposity in overweight or obese older subjects with metabolic syndrome and identification of novel taste-related genes.	40
Polymorphisms in B3GAT1, SLC9A9 and MGAT5 are associated with variation within the human plasma N-glycome of 3533 European adults.	40
Genome-wide association study of peripheral neuropathy with D-drug-containing regimens in AIDS Clinical Trials Group protocol 384.	40
Clonal Hematopoiesis Mutations in Patients with Lung Cancer Are Associated with Lung Cancer Risk Factors.	40
Genome-wide association study of lung function decline in adults with and without asthma.	39
Strong impact of natural-selection-free heterogeneity in genetics of age-related phenotypes.	39
A large Canadian cohort provides insights into the genetic architecture of human hair colour.	39
The CCND1 c.870G>A polymorphism is a risk factor for t(11;14)(q13;q32) multiple myeloma.	39
Genome-wide Association Studies Identify Genetic Loci Associated With Albuminuria in Diabetes.	39
Large-scale genome-wide association studies in East Asians identify new genetic loci influencing metabolic traits.	39
Genome-wide association analyses identify 44 risk variants and refine the genetic architecture of major depression.	39
Genome-wide association study of metabolic traits reveals novel gene-metabolite-disease links.	39
Genetic Associations with Immune-mediated Outcomes after Allogeneic Hematopoietic Cell Transplantation.	39
Joint influence of small-effect genetic variants on human longevity.	39
Genome-wide association analysis identifies three new susceptibility loci for childhood body mass index.	39
Genome-Wide Association Study and Identification of a Protective Missense Variant on Lipoprotein(a) Concentration: Protective Missense Variant on Lipoprotein(a) Concentration.	39
Identifying shared genetic loci between coronavirus disease 2019 and cardiovascular diseases based on cross-trait meta-analysis.	39
Genome-wide association study identifying novel variant for fasting insulin and allelic heterogeneity in known glycemic loci in Chilean adolescents: The Santiago Longitudinal Study.	39
Genome-wide search for genes affecting the age at diagnosis of type 1 diabetes.	39
Genome-wide contribution of genotype by environment interaction to variation of diabetes-related traits.	39
A Genome-wide Association Study of Nonsyndromic Cleft Palate Identifies an Etiologic Missense Variant in GRHL3.	39
Genome-wide association study of type 2 diabetes in Africa.	39
Multi-ancestry genome-wide association study identifies 27 loci associated with measures of hemolysis following blood storage.	39
Genome-wide association study of metabolic syndrome in Korean populations.	39
Genome-wide meta-analysis identifies novel loci of plaque burden in carotid artery.	39
Harmonizing Genetic Ancestry and Self-identified Race/Ethnicity in Genome-wide Association Studies.	39
Meta-analysis identifies multiple loci associated with kidney function-related traits in east Asian populations.	38
Neuropathological correlates and genetic architecture of microglial activation in elderly human brain.	38
A genome-wide association study with 1,126,563 individuals identifies new risk loci for Alzheimer's disease.	38
Genome-Wide Association Study Meta-Analysis for Parkinson Disease Motor Subtypes.	38
Genome-wide meta-analysis identifies variants associated with platinating agent susceptibility across populations.	38
Contribution of Common Genetic Variants to Risk of Early Onset Ischemic Stroke.	38
Association analyses of 249,796 individuals reveal 18 new loci associated with body mass index.	38
Genetic Contributions to Health Literacy.	38
Genome-wide association study identifies loci for arterial stiffness index in 127,121 UK Biobank participants.	38
Glucose hypometabolism in the Auditory Pathway in Age Related Hearing Loss in the ADNI cohort.	38
Genome-wide association study and meta-analysis find that over 40 loci affect risk of type 1 diabetes.	38
The impact of donor and recipient common clinical and genetic variation on estimated glomerular filtration rate in a European renal transplant population.	38
The genetic case for cardiorespiratory fitness as a clinical vital sign and the routine prescription of physical activity in healthcare.	38
Two genetic loci associated with ankle injury.	38
Genetic variants affecting bone mineral density and bone mineral content at multiple skeletal sites in Hispanic children.	38
Genetic variants and functional pathways associated with resilience to Alzheimer's disease.	38
Meta-analysis of genome-wide association study identifies FBN2 as a novel locus associated with systemic lupus erythematosus in Thai population.	38
Genome-wide association with MRI atrophy measures as a quantitative trait locus for Alzheimer's disease.	38
Genome-wide association study of multisite chronic pain in UK Biobank.	38
Meta-analysis of Icelandic and UK data sets identifies missense variants in SMO, IL11, COL11A1 and 13 more new loci associated with osteoarthritis.	38
Genome-wide association study identifies 14 previously unreported susceptibility loci for adolescent idiopathic scoliosis in Japanese.	38
New insights into the pharmacogenomics of antidepressant response from the GENDEP and STAR*D studies: rare variant analysis and high-density imputation.	37
Genome-wide association study of habitual physical activity in over 377,000 UK Biobank participants identifies multiple variants including CADM2 and APOE.	37
Genome-wide association study for risk taking propensity indicates shared pathways with body mass index.	37
Identification of 15 new psoriasis susceptibility loci highlights the role of innate immunity.	37
How genome-wide SNP-SNP interactions relate to nasopharyngeal carcinoma susceptibility.	37
Genetic variation at the glycosaminoglycan metabolism pathway contributes to the risk of psoriatic arthritis but not psoriasis.	37
Human metabolic individuality in biomedical and pharmaceutical research.	37
Circulating Adiponectin and Its Association with Metabolic Traits and Type 2 Diabetes: Gene-Diet Interactions Focusing on Selected Gene Variants and at the Genome-Wide Level in High-Cardiovascular Risk Mediterranean Subjects.	37
Genome-wide association study of therapeutic opioid dosing identifies a novel locus upstream of OPRM1.	37
Genome-wide association analysis implicates dysregulation of immunity genes in chronic lymphocytic leukaemia.	37
Uganda Genome Resource Enables Insights into Population History and Genomic Discovery in Africa.	37
Effect of host genetics on the gut microbiome in 7,738 participants of the Dutch Microbiome Project.	37
Genome-wide association analysis of susceptibility and clinical phenotype in multiple sclerosis.	37
Meta-analysis of five genome-wide association studies identifies multiple new loci associated with testicular germ cell tumor.	37
Genomewide pharmacogenomic study of metabolic side effects to antipsychotic drugs.	37
Genome-wide Association Study of Maximum Habitual Alcohol Intake in >140,000 U.S. European and African American Veterans Yields Novel Risk Loci.	37
Genome-wide association study of antibody response to smallpox vaccine.	37
Gene-smoking interactions identify several novel blood pressure loci in the Framingham Heart Study.	37
NFAT5 and SLC4A10 Loci Associate with Plasma Osmolality.	37
Multiethnic genome-wide association study of cerebral white matter hyperintensities on MRI.	36
Genetic architecture differences between pediatric and adult-onset inflammatory bowel diseases in the Polish population.	36
The Intersection of the Genetic Architectures of Orofacial Clefts and Normal Facial Variation.	36
A multi-ethnic genome-wide association study implicates collagen matrix integrity and cell differentiation pathways in keratoconus.	36
Genome-wide association meta-analysis of 78,308 individuals identifies new loci and genes influencing human intelligence.	36
Common variants at 30 loci contribute to polygenic dyslipidemia.	36
Comparison of Genome-Wide Association Scans for Quantitative and Observational Measures of Human Hair Curvature.	36
A genome-wide association study identifies multiple loci for variation in human ear morphology.	36
Meta-Analysis of Genome-Wide Association Studies Identifies Genetic Risk Factors for Stroke in African Americans.	36
Genome-wide association of lipid-lowering response to statins in combined study populations.	36
Common genetic variation associated with Mendelian disease severity revealed through cryptic phenotype analysis.	36
Genetic Susceptibility to Lipid Levels and Lipid Change Over Time and Risk of Incident Hyperlipidemia in Chinese Populations.	36
Trans-ethnic meta-analysis of white blood cell phenotypes.	36
An Expanded Genome-Wide Association Study of Type 2 Diabetes in Europeans.	36
Common and rare variants associating with serum levels of creatine kinase and lactate dehydrogenase.	36
Identification of female-specific genetic variants for metabolic syndrome and its component traits to improve the prediction of metabolic syndrome in females.	36
A Preliminary Genome-Wide Association Study of Pain-Related Fear: Implications for Orofacial Pain.	36
12 new susceptibility loci for prostate cancer identified by genome-wide association study in Japanese population.	36
Identification of novel genetic susceptibility loci for thoracic and abdominal aortic aneurysms via genome-wide association study using the UK Biobank Cohort.	35
Genetic risk, incident gastric cancer, and healthy lifestyle: a meta-analysis of genome-wide association studies and prospective cohort study.	35
Dense fine-mapping study identifies new susceptibility loci for primary biliary cirrhosis.	35
Genome-wide association analysis of insomnia complaints identifies risk genes and genetic overlap with psychiatric and metabolic traits.	35
Genome-wide association study identified INSC gene associated with Trail Making Test Part A and Alzheimer's disease related cognitive phenotypes.	35
Novel Susceptibility Loci for Moyamoya Disease Revealed by a Genome-Wide Association Study.	35
Genome-wide association study identifies novel loci associated with circulating phospho- and sphingolipid concentrations.	35
Gene network analysis in a pediatric cohort identifies novel lung function genes.	35
Genome-wide association and interaction studies of CSF T-tau/AŒ≤42 ratio in ADNI cohort.	35
A Systematic Analysis of Protein-altering Exonic Variants in Chronic Obstructive Pulmonary Disease.	35
Monogenic and Polygenic Contributions to QTc Prolongation in the Population.	35
Genome-wide association study identifies variants associated with histologic features of nonalcoholic Fatty liver disease.	35
Genomewide association study of alcohol dependence and related traits in a Thai population.	35
Genetic overlap between autoimmune diseases and non-Hodgkin lymphoma subtypes.	35
Genetic variants of calcium and vitamin D metabolism in kidney stone disease.	35
Gout and type 2 diabetes have a mutual inter-dependent effect on genetic risk factors and higher incidences.	35
Functional multigenic variations associated with hodgkin lymphoma.	35
Novel genetic variants associated with lumbar disc degeneration in northern Europeans: a meta-analysis of 4600 subjects.	35
A genome-wide association meta-analysis of self-reported allergy identifies shared and allergy-specific susceptibility loci.	35
Meta-analysis identifies five novel loci associated with endometriosis highlighting key genes involved in hormone metabolism.	35
Multi-ethnic Meta-analysis Identifies RAI1 as a Possible Obstructive Sleep Apnea Related Quantitative Trait Locus in Men.	35
Genome-wide admixture and association study of subclinical atherosclerosis in the Women's Interagency HIV Study (WIHS).	35
Genetic variants associated with motion sickness point to roles for inner ear development, neurological processes and glucose homeostasis.	35
Genetic loci associated with circulating levels of very long-chain saturated fatty acids.	35
Two novel pleiotropic loci associated with osteoporosis and abdominal obesity.	35
Class II HLA Variants Associate with Risk of Pegaspargase Hypersensitivity.	35
Genome-wide association analyses of sleep disturbance traits identify new loci and highlight shared genetics with neuropsychiatric and metabolic traits.	35
Joint Association Analysis Identified 18 New Loci for Bone Mineral Density.	34
A molecular pathway analysis informs the genetic risk for arrhythmias during antipsychotic treatment.	34
Genome-wide association study of MRI markers of cerebral small vessel disease in 42,310 participants.	34
Genome-wide association and large-scale follow up identifies 16 new loci influencing lung function.	34
The influence of rare variants in circulating metabolic biomarkers.	34
Genome-wide association study of pigmentary traits (skin and iris color) in individuals of East Asian ancestry.	34
Genetic contributions to variation in general cognitive function: a meta-analysis of genome-wide association studies in the CHARGE consortium (N=53949).	34
Identification of genetic factors influencing metabolic dysregulation and retinal support for MacTel, a retinal disorder.	34
Genetic underpinnings of sociability in the general population.	34
Sixteen new lung function signals identified through 1000 Genomes Project reference panel imputation.	34
Genome-Wide Association Study of Peripheral Artery Disease.	34
Meta-Analysis of Genetic Influences on Initial Alcohol Sensitivity.	34
Genome-wide association analysis of blood biomarkers in chronic obstructive pulmonary disease.	34
Novel Loci for metabolic networks and multi-tissue expression studies reveal genes for atherosclerosis.	34
Genome-Wide Association Study Identifies Candidate Loci Associated with Opioid Analgesic Requirements in the Treatment of Cancer Pain.	34
Integrated genome-wide association, coexpression network, and expression single nucleotide polymorphism analysis identifies novel pathway in allergic rhinitis.	34
Genetic variants influencing circulating lipid levels and risk of coronary artery disease.	34
The influence of X chromosome variants on trait neuroticism.	34
A genome-wide association scan of RR and QT interval duration in 3 European genetically isolated populations: the EUROSPAN project.	34
Genome-wide association study in frontal fibrosing alopecia identifies four susceptibility loci including HLA-B*07:02.	34
Polygenic analysis of the effect of common and low-frequency genetic variants on serum uric acid levels in Korean individuals.	34
Genome-Wide Association Analyses in 128,266 Individuals Identifies New Morningness and Sleep Duration Loci.	34
Common variants at PVT1, ATG13-AMBRA1, AHI1 and CLEC16A are associated with selective IgA deficiency.	33
Genome-Wide Analyses of Nephrotoxicity in Platinum-Treated Cancer Patients Identify Association with Genetic Variant in <i>RBMS3</i> and Acute Kidney Injury.	33
A genome-wide search for common SNP x SNP interactions on the risk of venous thrombosis.	33
Genomic dissection of 43 serum urate-associated loci provides multiple insights into molecular mechanisms of urate control.	33
Exome-chip meta-analysis identifies association between variation in ANKRD26 and platelet aggregation.	33
Genome-wide meta-analysis in alopecia areata resolves HLA associations and reveals two new susceptibility loci.	33
ExomeChip-Wide Analysis of 95 626 Individuals Identifies 10 Novel Loci Associated With QT and JT Intervals.	33
Meta-analysis of genome-wide association studies on the intolerance of angiotensin-converting enzyme inhibitors.	33
Genome-wide association scan of dental caries in the permanent dentition.	33
Meta-analysis of genome-wide association data of bipolar disorder and major depressive disorder.	33
Genetic common variants associated with cerebellar volume and their overlap with mental disorders: a study on 33,265 individuals from the UK-Biobank.	33
Meta-analysis followed by replication identifies loci in or near CDKN1B, TET3, CD80, DRAM1, and ARID5B as associated with systemic lupus erythematosus in Asians.	33
A genome-wide search for quantitative trait loci affecting the cortical surface area and thickness of Heschl's gyrus.	33
Whole-exome SNP array identifies 15 new susceptibility loci for psoriasis.	33
GWAS of 165,084 Japanese individuals identified nine loci associated with dietary habits.	33
Genome-wide association studies in an isolated founder population from the Pacific Island of Kosrae.	33
Clinical and Genome-Wide Analysis of Serum Platinum Levels after Cisplatin-Based Chemotherapy.	33
Genome-wide association study identifies 14 novel risk alleles associated with basal cell carcinoma.	33
Identification, replication, and fine-mapping of Loci associated with adult height in individuals of african ancestry.	33
Interpreting type 1 diabetes risk with genetics and single-cell epigenomics.	33
Genome-Wide Association Study of Psychosis Proneness in the Finnish Population.	32
Integrative Pathway Analysis of SNP and Metabolite Data Using a Hierarchical Structural Component Model.	32
Genome-wide association study of individual differences of human lymphocyte profiles using large-scale cytometry data.	32
Genetic data and cognitively defined late-onset Alzheimer's disease subgroups.	32
High-Density Genetic Mapping Identifies New Susceptibility Variants in Sarcoidosis Phenotypes and Shows Genomic-driven Phenotypic Differences.	32
Discovery of genetic biomarkers contributing to variation in drug response of cytidine analogues using human lymphoblastoid cell lines.	32
GWAS of dental caries patterns in the permanent dentition.	32
Fifteen Genetic Loci Associated With the Electrocardiographic P Wave.	32
Whole Exome Sequencing Revealed Variants That Predict Pulmonary Artery Involvement in Patients with Takayasu Arteritis.	32
Identification of heart rate-associated loci and their effects on cardiac conduction and rhythm disorders.	32
New variants near RHOJ and C2, HLA-DRA region and susceptibility to endometriosis in the Polish population-The genome-wide association study.	32
Genome-wide association analysis of dementia and its clinical endophenotypes reveal novel loci associated with Alzheimer's disease and three causality networks: The GR@ACE project.	32
Biological insights from multi-omic analysis of 31 genomic risk loci for adult hearing difficulty.	32
Genome-Wide Analysis Reveals Four Novel Loci for Attention-Deficit Hyperactivity Disorder in Korean Youths.	32
MEPE loss-of-function variant associates with decreased bone mineral density and increased fracture risk.	32
Novel Genetic Variants Associated With Increased Vertebral Volumetric BMD, Reduced Vertebral Fracture Risk, and Increased Expression of SLC1A3 and EPHB2.	32
Identification of genetic variants for blood insulin level in sex-stratified Korean population and evaluation of the causal relationship between blood insulin level and polycystic ovary syndrome.	32
Meta-analysis of 74,046 individuals identifies 11 new susceptibility loci for Alzheimer's disease.	32
Genetic variants associated with angiotensin-converting enzyme inhibitor-induced cough: a genome-wide association study in a Swedish population.	32
Discovery of new risk loci for IgA nephropathy implicates genes involved in immunity against intestinal pathogens.	32
Genome-wide association study in a Swedish population yields support for greater CNV and MHC involvement in schizophrenia compared with bipolar disorder.	32
Genome-wide meta-analysis identifies five new susceptibility loci for pancreatic cancer.	32
Copy Number Variant Analysis and Genome-wide Association Study Identify Loci with Large Effect for Vesicoureteral Reflux.	32
Novel and Known Gene-Smoking Interactions With cIMT Identified as Potential Drivers for Atherosclerosis Risk in West-African Populations of the AWI-Gen Study.	31
Genome-wide meta-analyses of nonsyndromic cleft lip with or without cleft palate identify six new risk loci.	31
Gene-age interactions in blood pressure regulation: a large-scale investigation with the CHARGE, Global BPgen, and ICBP Consortia.	31
Meta-analysis of genome-wide association studies discovers multiple loci for chronic lymphocytic leukemia.	31
Genome-wide association study in the Taiwan biobank identifies four novel genes for human height: NABP2, RASA2, RNF41 and SLC39A5.	31
Genome-Wide Association Study of Brain Connectivity Changes for Alzheimer's Disease.	31
Genetic factors define CPO and CLO subtypes of nonsyndromicorofacial cleft.	31
Generalization of variants identified by genome-wide association studies for electrocardiographic traits in African Americans.	31
A genome-wide association study of asthma hospitalizations in adults.	31
Genetic Associations with Obstructive Sleep Apnea Traits in Hispanic/Latino Americans.	31
Genome-wide association yields new sequence variants at seven loci that associate with measures of obesity.	31
Identification of germline susceptibility loci in ETV6-RUNX1-rearranged childhood acute lymphoblastic leukemia.	31
Genetic analysis of endometriosis and depression identifies shared loci and implicates causal links with gastric mucosa abnormality.	31
Integration of Transcriptome and Exome Genotyping Identifies Significant Variants with Autism Spectrum Disorder.	31
Meta-GWAS of PCSK9 levels detects two novel loci at APOB and TM6SF2.	31
Genome-wide meta-analysis of muscle weakness identifies 15 susceptibility loci in older men and women.	31
Genome-wide association study identifies multiple loci influencing human serum metabolite levels.	31
Dense genotyping of immune-related disease regions identifies 14 new susceptibility loci for juvenile idiopathic arthritis.	31
Insights into the genetic architecture of early stage age-related macular degeneration: a genome-wide association study meta-analysis.	31
Genetic variants associated with breast size also influence breast cancer risk.	31
Studying the effects of haplotype partitioning methods on the RA-associated genomic results from the North American Rheumatoid Arthritis Consortium (NARAC) dataset.	31
Genome-wide association analyses identify new susceptibility loci for oral cavity and pharyngeal cancer.	31
Genome-wide association identifies the first risk loci for psychosis in Alzheimer disease.	31
Genome-wide association study of parity in Bangladeshi women.	31
Genome-wide association study of maternal genetic effects and parent-of-origin effects on food allergy.	31
Genetic loci associated with chronic obstructive pulmonary disease overlap with loci for lung function and pulmonary fibrosis.	31
Novel loci for adiponectin levels and their influence on type 2 diabetes and metabolic traits: a multi-ethnic meta-analysis of 45,891 individuals.	31
Genome-wide association analysis identifies new candidate risk loci for familial intracranial aneurysm in the French-Canadian population.	31
Candidate Gene and Genome-Wide Association Studies for Circulating Leptin Levels Reveal Population and Sex-Specific Associations in High Cardiovascular Risk Mediterranean Subjects.	30
A genome-wide association meta-analysis of circulating sex hormone-binding globulin reveals multiple Loci implicated in sex steroid hormone regulation.	30
Identification of genetic loci associated with facial wrinkles in a large Korean population.	30
Cross-genetic determination of maternal and neonatal immune mediators during pregnancy.	30
Genome-wide association studies in East Asians identify new loci for waist-hip ratio and waist circumference.	30
Genome-wide meta-analysis, fine-mapping and integrative prioritization implicate new Alzheimer's disease risk genes.	30
Genome-Wide Association Study of Diabetogenic Adipose Morphology in the GENetics of Adipocyte Lipolysis (GENiAL) Cohort.	30
Large-scale association analysis identifies 13 new susceptibility loci for coronary artery disease.	30
International genome-wide meta-analysis identifies new primary biliary cirrhosis risk loci and targetable pathogenic pathways.	30
A genome-wide association study for reading and language abilities in two population cohorts.	30
The Unsolved Link of Genetic Markers and Crohn's Disease Progression: A North American Cohort Experience.	30
Genome-wide association study of Alzheimer's disease CSF biomarkers in the EMIF-AD Multimodal Biomarker Discovery dataset.	30
Genetic associations with radiological damage in rheumatoid arthritis: Meta-analysis of seven genome-wide association studies of 2,775 cases.	30
Genome-wide Association Study of 24-Hour Urinary Excretion of Calcium, Magnesium, and Uric Acid.	30
Identification of genetic heterogeneity of Alzheimer's disease across age.	30
Genome-Wide Association Study Reveals Multiple Loci Influencing Normal Human Facial Morphology.	30
Genome-wide association study of occupational attainment as a proxy for cognitive reserve.	30
New genetic loci implicated in fasting glucose homeostasis and their impact on type 2 diabetes risk.	30
Uniting biobank resources reveals novel genetic pathways modulating susceptibility for atopic dermatitis.	30
GWAS Identifies Two Novel Colorectal Cancer Loci at 16q24.1 and 20q13.12.	30
Identification of Novel Genetic Variants Associated with Insomnia and Migraine Comorbidity.	30
Genome-wide association defines more than 30 distinct susceptibility loci for Crohn's disease.	30
Genome-wide meta-analysis identifies novel loci associated with parathyroid hormone level.	30
Multiethnic genome-wide meta-analysis of ectopic fat depots identifies loci associated with adipocyte development and differentiation.	30
Genome-Wide Association Study in an Amerindian Ancestry Population Reveals Novel Systemic Lupus Erythematosus Risk Loci and the Role of European Admixture.	30
Genome-wide Association Study of Cannabis Dependence Severity, Novel Risk Variants, and Shared Genetic Risks.	30
Imputation of variants from the 1000 Genomes Project modestly improves known associations and can identify low-frequency variant-phenotype associations undetected by HapMap based imputation.	30
GWAS of bone size yields twelve loci that also affect height, BMD, osteoarthritis or fractures.	30
Genetic determinants of circulating GIP and GLP-1 concentrations.	30
Genome-wide association of white blood cell counts in Hispanic/Latino Americans: the Hispanic Community Health Study/Study of Latinos.	30
Advancing our understanding of genetic risk factors and potential personalized strategies for pelvic organ prolapse.	30
Sulfasalazine-Induced Agranulocytosis Is Associated With the Human Leukocyte Antigen Locus.	30
Duffy-null-associated low neutrophil counts influence HIV-1 susceptibility in high-risk South African black women.	30
Genome-wide association study of primary sclerosing cholangitis identifies new risk loci and quantifies the genetic relationship with inflammatory bowel disease.	30
Identification of Susceptibility Loci and Genes for Colorectal Cancer Risk.	29
Genome-wide association meta-analysis identifies five modifier loci of lung disease severity in cystic fibrosis.	29
Genome-wide association study of colorectal polyps identified highly overlapping polygenic architecture with colorectal cancer.	29
Low-frequency and rare exome chip variants associate with fasting glucose and type 2 diabetes susceptibility.	29
A genome-wide association study of chemotherapy-induced alopecia in breast cancer patients.	29
Genome-wide association study of conduct disorder symptomatology.	29
Genetic Determinants of Circulating Glycine Levels and Risk of Coronary Artery Disease.	29
Genome-wide association study identifies multiple susceptibility loci for glioma.	29
Novel genetic polymorphisms associated with severe malaria and under selective pressure in North-eastern Tanzania.	29
Multi-Omics Characterization of Early- and Adult-Onset Major Depressive Disorder.	29
Gene-Based Analysis Reveals Sex-Specific Genetic Risk Factors of COPD.	29
Genetically regulated gene expression underlies lipid traits in Hispanic cohorts.	29
Genome-wide imaging association study implicates functional activity and glial homeostasis of the caudate in smoking addiction.	29
Genomic Variations in Susceptibility to Intracranial Aneurysm in the Korean Population.	29
A Sex-Stratified Genome-Wide Association Study of Tuberculosis Using a Multi-Ethnic Genotyping Array.	29
Twenty bone-mineral-density loci identified by large-scale meta-analysis of genome-wide association studies.	29
Clinical and Genetic Determinants of Varicose Veins.	29
Genome-Wide Association Studies of Cognitive and Motor Progression in Parkinson's Disease.	29
Gene-environment interactions and obesity traits among postmenopausal African-American and Hispanic women in the Women's Health Initiative SHARe Study.	29
A central role for GRB10 in regulation of islet function in man.	29
Genetic architecture of human thinness compared to severe obesity.	29
Genome-Wide Association Study Meta-Analysis of the Alcohol Use Disorders Identification Test (AUDIT) in Two Population-Based Cohorts.	29
Cardiovascular Predictive Value and Genetic Basis of Ventricular Repolarization Dynamics.	29
Meta-analysis of genome-wide association studies identifies common susceptibility polymorphisms for colorectal and endometrial cancer near SH2B3 and TSHZ1.	29
Genome-wide association study of treatment-resistance in depression and meta-analysis of three independent samples.	29
Genome-wide association studies identify CHRNA5/3 and HTR4 in the development of airflow obstruction.	29
Genome-wide association study meta-analysis identifies seven new rheumatoid arthritis risk loci.	29
A genome-wide association meta-analysis of prognostic outcomes following cognitive behavioural therapy in individuals with anxiety and depressive disorders.	28
A Genome-Wide Association Study Finds Genetic Associations with Broadly-Defined Headache in UK Biobank (N=223,773).	28
Genome-wide association study identifies 16 genomic regions associated with circulating cytokines at birth.	28
Genome-wide association meta-analysis yields 20 loci associated with gallstone disease.	28
Genome-wide association study of intracranial aneurysms identifies 17 risk loci and genetic overlap with clinical risk factors.	28
Genotypes of Pain and Analgesia in a Randomized Trial of Irritable Bowel Syndrome.	28
Pleiotropic modifiers of age-related diabetes and neonatal intestinal obstruction in cystic fibrosis.	28
A Genome-wide Association Study of Dupuytren Disease Reveals 17 Additional Variants Implicated in Fibrosis.	28
Impact of ancestry and common genetic variants on QT interval in African Americans.	28
New loci associated with kidney function and chronic kidney disease.	28
Genome-wide association study (GWAS) of ovarian cancer in Japanese predicted regulatory variants in 22q13.1.	28
International Genome-Wide Association Study Consortium Identifies Novel Loci Associated With Blood Pressure in Children and Adolescents.	28
Clozapine-induced agranulocytosis is associated with rare HLA-DQB1 and HLA-B alleles.	28
Genome-wide association study of anthropometric traits and evidence of interactions with age and study year in Filipino women.	28
Novel Common Genetic Susceptibility Loci for Colorectal Cancer.	28
Genetic Associations of Chronotype in the Finnish General Population.	28
Gastroesophageal reflux GWAS identifies risk loci that also associate with subsequent severe esophageal diseases.	28
Genome-wide association analysis suggests novel loci underlying thyroid antibodies in Hashimoto's thyroiditis.	28
Genetic Variants Related to Cardiometabolic Traits Are Associated to B Cell Function, Insulin Resistance, and Diabetes Among AmeriCan Indians: The Strong Heart Family Study.	28
Genome-wide association study identifies loci affecting blood copper, selenium and zinc.	28
Two-stage genome-wide association study identifies a novel susceptibility locus associated with melanoma.	28
Genetic association with overall survival of taxane-treated lung cancer patients - a genome-wide association study in human lymphoblastoid cell lines followed by a clinical association study.	28
Identification of genetic loci simultaneously associated with multiple cardiometabolic traits.	28
A large-scale genomic investigation of susceptibility to infection and its association with mental disorders in the Danish population.	28
A genome-wide association study on adherence to low-carbohydrate diets in Japanese.	28
Genome-wide association study of selenium concentrations.	28
First genome-wide association study in an Australian aboriginal population provides insights into genetic risk factors for body mass index and type 2 diabetes.	28
Association between genes regulating neural pathways for quantitative traits of speech and language disorders.	28
Pharmacogenetic investigation of efficacy response to mepolizumab in eosinophilic granulomatosis with polyangiitis.	28
Gene-alcohol interactions identify several novel blood pressure loci including a promising locus near SLC16A9.	28
Genome-wide association study of alcohol consumption and genetic overlap with other health-related traits in UK Biobank (N=112‚Äâ117).	27
Genetics of Chronic Kidney Disease Stages Across Ancestries: The PAGE Study.	27
Carotid Intima-Media Thickness: Novel Loci, Sex-Specific Effects, and Genetic Correlations With Obesity and Glucometabolic Traits in UKB.	27
Genome-Wide Linkage and Association Study of Childhood Gender Nonconformity in Males.	27
Trans-ethnic analysis of metabochip data identifies two new loci associated with BMI.	27
A genome-wide association study in multiple system atrophy.	27
Whole genome sequencing and imputation in isolated populations identify genetic associations with medically-relevant complex traits.	27
Genome-wide association study of ancestry-specific TB risk in the South African Coloured population.	27
Heritability and molecular-genetic basis of resting EEG activity: a genome-wide association study.	27
Similar Genetic Architecture of Alzheimer's Disease and Differential <i>APOE</i> Effect Between Sexes.	27
Genome-wide analysis identifies 12 loci influencing human reproductive behavior.	27
Genome-wide association study of HIV-associated neurocognitive disorder (HAND): A CHARTER group study.	27
Identification of 22 novel loci associated with¬†urinary biomarkers of albumin, sodium, and¬†potassium excretion.	27
A genetic perspective on the relationship between eudaimonic -and hedonic well-being.	27
Genome-wide analysis of clopidogrel active metabolite levels identifies novel variants that influence antiplatelet response.	27
Shared genetic architecture between metabolic traits and Alzheimer's disease: a large-scale genome-wide cross-trait analysis.	27
Genome-wide association studies identify several new loci associated with pigmentation traits and skin cancer risk in European Americans.	27
Genetic variation in FCER1A predicts peginterferon alfa-2a-induced hepatitis B surface antigen clearance in East Asian patients with chronic hepatitis B.	27
Cardiac Troponin T and Troponin I in the General Population: Comparing and Contrasting their Genetic Determinants and Associations with Outcomes.	27
GWAS identifies two susceptibility loci for lamotrigine-induced skin rash in patients with epilepsy.	27
Genetic overlap between multiple sclerosis and several cardiovascular disease risk factors.	27
Variants in TF and HFE explain approximately 40% of genetic variation in serum-transferrin levels.	27
JASS: command line and web interface for the joint analysis of GWAS results.	27
A genome-wide meta-analysis identifies 22 loci associated with eight hematological parameters in the HaemGen consortium.	27
Pharmacoresponse in genetic generalized epilepsy: a genome-wide association study.	27
Genome-wide association analysis implicates the involvement of eight loci with response to tocilizumab for the treatment of rheumatoid arthritis.	27
Heritability and Genome-Wide Association Studies for Hair Color in a Dutch Twin Family Based Sample.	27
Moderate-to-severe asthma in individuals of European ancestry: a genome-wide association study.	27
Genome-Wide Interaction and Pathway Association Studies for Body Mass Index.	27
Genome-Wide Association Study Identifies a Susceptibility Locus for Comitant Esotropia and Suggests a Parent-of-Origin Effect.	27
Molecular genetics of adult ADHD: converging evidence from genome-wide association and extended pedigree linkage studies.	26
Mapping the human genetic architecture of COVID-19.	26
Newly identified loci that influence lipid concentrations and risk of coronary artery disease.	26
Genome-wide association and multi-omics studies identify MGMT as a novel risk gene for Alzheimer's disease among women.	26
Genetic Association Analyses Highlight IL6, ALPL, and NAV1 As 3 New Susceptibility Genes Underlying Calcific Aortic Valve Stenosis.	26
Common and rare variant association analyses in amyotrophic lateral sclerosis identify 15 risk loci with distinct genetic architectures and neuron-specific biology.	26
Genome-wide association study in almost 195,000 individuals identifies 50 previously unidentified genetic loci for eye color.	26
Genome-Wide Association Study Identification of Novel Loci Associated with Airway Responsiveness in Chronic Obstructive Pulmonary Disease.	26
Genome-wide association identifies ATOH7 as a major gene determining human optic disc size.	26
Analysis of pleiotropic genetic effects on cognitive impairment, systemic inflammation, and plasma lipids in the Health and Retirement Study.	26
Genome-wide association analyses identify multiple loci associated with central corneal thickness and keratoconus.	26
Discovery Genome-Wide Association Study of Body Composition in 4,386 Adults From the UK Biobank's Pilot Imaging Enhancement Study.	26
Genome-Wide Association Study And Polygenic Risk Scores Of Serum Dheas Levels In A Chilean Children Cohort.	26
GWAS of DNA methylation variation within imprinting control regions suggests parent-of-origin association.	26
Genome-wide meta-analysis identifies eight new susceptibility loci for cutaneous squamous cell carcinoma.	26
A genome-wide association meta-analysis identifies new Eosinophilic esophagitis loci.	26
Conduct disorder and ADHD: evaluation of conduct problems as a categorical and quantitative trait in the international multicentre ADHD genetics study.	26
Genome-wide meta-analysis reveals shared new loci in systemic seropositive rheumatic diseases.	26
Genome-wide survival analysis of age at onset of alcohol dependence in extended high-risk COGA families.	26
The genetic architecture of structural left-right asymmetry of the human brain.	26
Twelve type 2 diabetes susceptibility loci identified through large-scale association analysis.	26
Crosstalk between Host Genome and Metabolome among People with HIV in South Africa.	26
Alternate approach to stroke phenotyping identifies a genetic risk locus for small vessel stroke.	26
PROX1 gene CC genotype as a major determinant of early onset of type 2 diabetes in slavic study participants from Action in Diabetes and Vascular Disease: Preterax and Diamicron MR Controlled Evaluation study.	26
Discovery and fine mapping of serum protein loci through transethnic meta-analysis.	26
A genome-wide association study identifies single nucleotide polymorphisms associated with time-to-metastasis in colorectal cancer.	26
Genome-wide association study identifies ABCG2 (BCRP) as an allopurinol transporter and a determinant of drug response.	26
Genome-wide meta-analyses of multiancestry cohorts identify multiple new susceptibility loci for refractive error and myopia.	26
Polygenic risk score for atopic dermatitis in the Canadian population.	25
Genome-wide association analysis of autoantibody positivity in type 1 diabetes cases.	25
A genome-wide association study identifies new susceptibility loci for esophageal adenocarcinoma and Barrett's esophagus.	25
Genome-wide association study identifies multiple risk loci for renal cell carcinoma.	25
Genome-wide association identifies regulatory Loci associated with distinct local histogram emphysema patterns.	25
Genome-wide association study of suicidal behaviour severity in mood disorders.	25
Genome-wide association study and meta-analysis identify ISL1 as genome-wide significant susceptibility gene for bladder exstrophy.	25
Genetic Architecture of Plasma Alpha-Aminoadipic Acid Reveals a Relationship With High-Density Lipoprotein Cholesterol.	25
Genome-wide association and longitudinal analyses reveal genetic loci linking pubertal height growth, pubertal timing and childhood adiposity.	25
Genetic architecture distinguishes systemic juvenile idiopathic arthritis from other forms of juvenile idiopathic arthritis: clinical and therapeutic implications.	25
Fraction of exhaled nitric oxide values in childhood are associated with 17q11.2-q12 and 17q12-q21 variants.	25
Contribution of a European-Prevalent Variant near CD83 and an East Asian-Prevalent Variant near IL17RB to Herpes Zoster Risk in Tofacitinib Treatment: Results of Genome-Wide Association Study Meta-Analyses.	25
Large genome-wide association study identifies three novel risk variants for restless legs syndrome.	25
Genome-wide association study reveals two novel risk alleles for incident obstructive sleep apnea in the EPISONO cohort.	25
Whole genome association scan for genetic polymorphisms influencing information processing speed.	25
Genome-wide association study identifies multiple loci associated with both mammographic density and breast cancer risk.	25
Genome-wide association scan for survival on dialysis in African-Americans with type 2 diabetes.	25
Pleiotropic genomic variants at 17q21.31 associated with bone mineral density and body fat mass: a bivariate genome-wide association analysis.	25
Large-scale meta-analysis of genome-wide association data identifies six new risk loci for Parkinson's disease.	25
Genome-Wide Association Meta-Analysis of Single-Nucleotide Polymorphisms and Symptomatic Venous Thromboembolism during Therapy for Acute Lymphoblastic Leukemia and Lymphoma in Caucasian Children.	25
Body mass index change in gastrointestinal cancer and chronic obstructive pulmonary disease is associated with Dedicator of Cytokinesis 1.	25
A genome-wide association study (GWAS) for bronchopulmonary dysplasia.	25
Biological annotation of genetic loci associated with intelligence in a meta-analysis of 87,740 individuals.	25
Multiethnic Genome-wide Association Study of Subclinical Atherosclerosis in Individuals with Type 2 Diabetes.	25
Genome-wide association study identifies five new schizophrenia loci.	25
Integration of Genome-Wide SNP Data and Gene-Expression Profiles Reveals Six Novel Loci and Regulatory Mechanisms for Amino Acids and Acylcarnitines in Whole Blood.	25
Genome-wide association study of serum coenzyme Q10 levels identifies susceptibility loci linked to neuronal diseases.	25
A genome-wide association study in 19 633 Japanese subjects identified LHX3-QSOX2 and IGF1 as adult height loci.	25
Meta-analysis of genome-wide association studies in East Asian-ancestry populations identifies four new loci for body mass index.	25
Identification of two novel breast cancer loci through large-scale genome-wide association study in the Japanese population.	25
Genome-wide association analysis identifies common variants influencing infant brain volumes.	25
Genomic association analysis identifies multiple loci influencing antihypertensive response to an angiotensin II receptor blocker.	25
Novel loci affecting iron homeostasis and their effects in individuals at risk for hemochromatosis.	25
Genome-Wide Association Study Meta-Analysis of Stroke in 22 000 Individuals of African Descent Identifies Novel Associations With Stroke.	25
Genome-wide association study of corneal biomechanical properties identifies over 200 loci providing insight into the genetic aetiology of ocular diseases.	24
Genome-wide association analyses identify variants in developmental genes associated with hypospadias.	24
Sex-Specific Genetic Associations for Barrett's Esophagus and Esophageal Adenocarcinoma.	24
Genome-wide association study of primary tooth eruption identifies pleiotropic loci associated with height and craniofacial distances.	24
An association between chronic widespread pain and the gut microbiome.	24
Genome-wide studies reveal factors associated with circulating uromodulin and its relations with complex diseases.	24
Functional implications of disease-specific variants in loci jointly associated with coeliac disease and rheumatoid arthritis.	24
Shared genetic susceptibility of vascular-related biomarkers with ischemic and recurrent stroke.	24
Structural equation modeling for hypertension and type 2 diabetes based on multiple SNPs and multiple phenotypes.	24
Multistage genome-wide association meta-analyses identified two new loci for bone mineral density.	24
Genetic associations with childhood brain growth, defined in two longitudinal cohorts.	24
Loci for human leukocyte telomere length in the Singaporean Chinese population and trans-ethnic genetic studies.	24
PPARGC1B Is Associated with Nontraumatic Osteonecrosis of the Femoral Head: A Genomewide Association Study on a Chart-Reviewed Cohort.	24
Genome-wide association study followed by trans-ancestry meta-analysis identify 17 new risk loci for schizophrenia.	24
Whole genome sequence analysis of platelet traits in the NHLBI trans-omics for precision medicine initiative.	24
Interrogating the Genetic Determinants of Tourette's Syndrome and Other Tic Disorders Through Genome-Wide Association Studies.	24
Association of Liver Injury From Specific Drugs, or Groups of¬†Drugs, With Polymorphisms in HLA and Other Genes in a¬†Genome-Wide Association Study.	24
Multivariate genomic scan implicates novel loci and haem metabolism in human ageing.	24
Genome-wide association studies in oesophageal adenocarcinoma and Barrett's oesophagus: a large-scale meta-analysis.	24
Genome-wide association analysis identifies 13 new risk loci for schizophrenia.	24
A genome-wide association study of mitochondrial DNA copy number in two population-based cohorts.	24
Genomewide meta-analysis identifies loci associated with IGF-I and IGFBP-3 levels with impact on age-related traits.	24
Identification of novel and rare variants associated with handgrip strength using whole genome sequence data from the NHLBI Trans-Omics in Precision Medicine (TOPMed) Program.	24
Exome-wide association analysis reveals novel coding sequence variants associated with lipid traits in Chinese.	24
Genome-wide association analysis identifies novel loci for chronotype in 100,420 individuals from the UK Biobank.	24
Genome-wide association with bone mass and geometry in the Framingham Heart Study.	24
Sex-Specific Causal Relations between Steroid Hormones and Obesity-A Mendelian Randomization Study.	24
Heritability and genetic association analysis of cognition in the¬†Diabetes Heart Study.	24
Genome-wide association meta-analysis of individuals of European ancestry identifies new loci explaining a substantial fraction of hair color variation and heritability.	24
Pilot genome-wide association study identifying novel risk loci for type 2 diabetes in a Maya population.	24
A genome-wide association study of sleep habits and insomnia.	24
Identification of shared loci associated with both Crohn's disease and leprosy in east Asians.	24
Genetic associations with healthy ageing among Chinese adults.	24
GWAS of clinically defined gout and subtypes identifies multiple susceptibility loci that include urate transporter genes.	24
New suggestive genetic loci and biological pathways for attention function in adult attention-deficit/hyperactivity disorder.	24
Genome-wide association studies of 27 accelerometry-derived physical activity measurements identified novel loci and genetic mechanisms.	24
Genetics of glucocorticoid-associated osteonecrosis in children with acute lymphoblastic leukemia.	24
Coffee Consumption and Kidney Function: A Mendelian Randomization Study.	24
Differential genetic associations for systemic lupus erythematosus based on anti-dsDNA autoantibody production.	24
Multiethnic meta-analysis of genome-wide association studies in >100 000 subjects identifies 23 fibrinogen-associated Loci but no strong evidence of a causal association between circulating fibrinogen and cardiovascular disease.	24
Genetic risk of prostate cancer in Ugandan men.	24
Propensity score-based nonparametric test revealing genetic variants underlying bipolar disorder.	24
Genome-wide analysis of insomnia disorder.	23
Gene-educational attainment interactions in a multi-ancestry genome-wide meta-analysis identify novel blood pressure loci.	23
Genetic meta-analysis of diagnosed Alzheimer's disease identifies new risk loci and implicates AŒ≤, tau, immunity and lipid processing.	23
Genetics of self-reported risk-taking behaviour, trans-ethnic consistency and relevance to brain gene expression.	23
Genome-wide association study of blood lipids in Indians confirms universality of established variants.	23
Genome-wide association analysis of metabolic traits in a birth cohort from a founder population.	23
Genome-wide association study of borderline personality disorder reveals genetic overlap with bipolar disorder, major depression and schizophrenia.	23
An Integrated Genomic and Transcriptomic Analysis Reveals Candidates of Susceptibility Genes for Crohn's Disease in Japanese Populations.	23
Genome-wide association study in individuals of European and African ancestry and multi-trait analysis of opioid use disorder identifies 19 independent genome-wide significant risk loci.	23
Ischemic stroke is associated with the ABO locus: the EuroCLOT study.	23
Common polygenic variation in coeliac disease and confirmation of ZNF335 and NIFA as disease susceptibility loci.	23
Bivariate genome-wide association meta-analysis of pediatric musculoskeletal traits reveals pleiotropic effects at the SREBF1/TOM1L2 locus.	23
Genome-Wide Association Study Identifies Loci for Liver Enzyme Concentrations in Mexican Americans: The GUARDIAN Consortium.	23
Bivariate genome-wide association analyses of the broad depression phenotype combined with major depressive disorder, bipolar disorder or schizophrenia reveal eight novel genetic loci for depression.	23
Identifying Interactions between Dietary Sodium, Potassium, Sodium-Potassium Ratios, and FGF5 rs16998073 Variants and Their Associated Risk for Hypertension in Korean Adults.	23
Genome-wide association study identifies multiple susceptibility loci for multiple myeloma.	23
Identifying blood pressure loci whose effects are modulated by multiple lifestyle exposures.	23
Genome-wide association study of response to tumour necrosis factor inhibitor therapy in rheumatoid arthritis.	23
A Comprehensive Genome-Wide and Phenome-Wide Examination of BMI and Obesity in a Northern Nevadan Cohort.	23
Chromosomal Region 11p14.1 is Associated with Pharmacokinetics and Pharmacodynamics of Bisoprolol.	23
Sex-dimorphic gene effects on survival outcomes in people with coronary artery disease.	23
Genome-wide association study across five cohorts identifies five novel loci associated with idiopathic pulmonary fibrosis.	23
Genome-wide pharmacogenomic study of neurocognition as an indicator of antipsychotic treatment response in schizophrenia.	23
Assessment of Molecular Subtypes in Thyrotoxic Periodic Paralysis and Graves Disease Among Chinese Han Adults: A Population-Based Genome-Wide Association Study.	23
Identification of 23 new prostate cancer susceptibility loci using the iCOGS custom genotyping array.	23
Genome-Wide Association Study of Circadian Rhythmicity in 71,500 UK Biobank Participants and Polygenic Association with Mood Instability.	23
Genome-Wide Association Analysis Across 16,956 Patients Identifies a Novel Genetic Association Between BMP6, NIPAL1, CNGA1 and Spondylosis.	23
Variants at multiple loci implicated in both innate and adaptive immune responses are associated with Sj√∂gren's syndrome.	23
SLCO1B1 polymorphisms and plasma estrone conjugates in postmenopausal women with ER+¬†breast cancer: genome-wide association studies of the estrone pathway.	23
GWAS for systemic sclerosis identifies multiple risk loci and highlights fibrotic and vasculopathy pathways.	23
Adult Diffuse Glioma GWAS by Molecular Subtype Identifies Variants in D2HGDH and FAM20C.	23
Multi-ethnic analysis reveals soluble L-selectin may be post-transcriptionally regulated by 3'UTR polymorphism: the Multi-Ethnic Study of Atherosclerosis (MESA).	23
GWAS Identifies Risk Locus for Erectile Dysfunction and Implicates Hypothalamic Neurobiology and Diabetes in Etiology.	23
Pathway Association Studies Reveal Gene Loci and Pathway Networks that Associated With Plasma Cystatin C Levels.	23
Perinatal depression is associated with a higher polygenic risk for major depressive disorder than non-perinatal depression.	23
Genetic architectures of proximal and distal colorectal cancer are partly distinct.	23
Host genetic factors related to innate immunity, environmental sensing and cellular functions are associated with human skin microbiota.	23
Heritability, SNP- and Gene-Based Analyses of Cannabis Use Initiation and Age at Onset.	23
Multivariate Genome-Wide Association Analysis of a Cytokine Network Reveals Variants with Widespread Immune, Haematological, and Cardiometabolic Pleiotropy.	23
Pharmacogenomics and Placebo Response in a Randomized Clinical Trial in Asthma.	23
Twelve New Genomic Loci Associated With Bone Mineral Density.	23
Genome-wide associated loci influencing interleukin (IL)-10, IL-1Ra, and IL-6 levels in African Americans.	23
Framingham Heart Study 100K Project: genome-wide associations for blood pressure and arterial stiffness.	22
The genetic and epigenetic profile of serum¬†S100Œ≤ in the Lothian Birth Cohort 1936 and its relationship to Alzheimer's disease.	22
Genomewide association study for determinants of HIV-1 acquisition and viral set point in HIV-1 serodiscordant couples with quantified virus exposure.	22
Investigating the genetics of hippocampal volume in older adults without dementia.	22
Mapping of susceptible variants for cold medicine-related Stevens-Johnson syndrome by whole-genome resequencing.	22
Discovery of six new susceptibility loci and analysis of pleiotropic effects in leprosy.	22
Novel exomic rare variants associated with venous thrombosis.	22
An Asian-specific MPL genetic variant alters JAK-STAT signaling and influences platelet count in the population.	22
A Genome-Wide Association Study of IVGTT-Based Measures of First-Phase Insulin Secretion Refines the Underlying Physiology of Type 2 Diabetes Variants.	22
Pharmacogenomic study of side-effects for antidepressant treatment options in STAR*D.	22
A genome-wide association study identifies six novel risk loci for primary biliary cholangitis.	22
Six new loci associated with blood low-density lipoprotein cholesterol, high-density lipoprotein cholesterol or triglycerides in humans.	22
Genome-wide association study to identify single nucleotide polymorphisms (SNPs) associated with the development of erectile dysfunction in African-American men after radiotherapy for prostate cancer.	22
A genome-wide association study identifies two novel susceptibility loci and trans population polygenicity associated with bipolar disorder.	22
Clotting factor genes are associated with preeclampsia in high-altitude pregnant women in the Peruvian Andes.	22
Genome-wide association study of colorectal cancer identifies six new susceptibility loci.	22
Genome-wide interaction study of a proxy for stress-sensitivity and its prediction of major depressive disorder.	22
Genome-wide association and linkage analyses of hemostatic factors and hematological phenotypes in the Framingham Heart Study.	22
Genome-Wide Association Analysis Reveals Genetic Heterogeneity of Sj√∂gren's Syndrome According to Ancestry.	22
Sex differences in the genetic architecture of obsessive-compulsive disorder.	22
Association of low-frequency and rare coding-sequence variants with blood lipids and coronary heart disease in 56,000 whites and blacks.	22
Meta-analysis of lipid-traits in Hispanics identifies novel loci, population-specific effects, and tissue-specific enrichment of eQTLs.	22
Exome sequencing of 20,791¬†cases of type 2 diabetes and 24,440¬†controls.	22
Does parental expressed emotion moderate genetic effects in ADHD? An exploration using a genome wide association scan.	22
Genetic association of a gain of function interferon gamma receptor 1 (IFNGR1) polymorphism and the intergenic region LNCAROD/DKK1 with Beh√ßet's disease.	22
Genome-wide meta-analysis identifies novel loci associated with free triiodothyronine and thyroid-stimulating hormone.	22
Intrinsic and extrinsic risk factors for sagging eyelids.	22
Enhancing Discovery of Genetic Variants for Posttraumatic Stress Disorder Through Integration of Quantitative Phenotypes and Trauma Exposure Information.	22
A quantitative-trait genome-wide association study of alcoholism risk in the community: findings and implications.	22
GWAS identifies novel SLE susceptibility genes and explains the association of the HLA region.	22
Genetic heterogeneity in self-reported depressive symptoms identified through genetic analyses of the PHQ-9.	22
A loss-of-function variant in ALOX15 protects against nasal polyps and chronic rhinosinusitis.	22
Assessment of the genetic and clinical determinants of fracture risk: genome wide association and mendelian randomisation study.	22
Genome-wide Meta-analysis on the Sense of Smell Among US Older Adults.	22
Genome-wide association study of peripheral artery disease in the Million Veteran Program.	22
Genome-wide screen for metabolic syndrome susceptibility Loci reveals strong lipid gene contribution but no evidence for common genetic basis for clustering of metabolic syndrome traits.	22
Multi-method genome- and epigenome-wide studies of inflammatory protein levels in healthy older adults.	22
Genome-wide association study of fish oil supplementation on lipid traits in 81,246 individuals reveals new gene-diet interaction loci.	22
Genetic Factors Interact With Tobacco Smoke to Modify Risk for Inflammatory Bowel Disease in Humans and Mice.	22
Common genetic risk variants identified in the SPARK cohort support DDHD2 as a candidate risk gene for autism.	22
Novel Risk Loci Associated With Genetic Risk for Bipolar Disorder Among Han Chinese Individuals: A Genome-Wide Association Study and Meta-analysis.	22
Seven newly identified loci for autoimmune thyroid disease.	22
The impact of adjusting for baseline in pharmacogenomic genome-wide association studies of quantitative change.	22
A commonly occurring genetic variant within the NPLOC4-TSPAN10-PDE6G gene cluster is associated with the risk of strabismus.	22
Genome-wide association study in Japanese females identifies fifteen novel skin-related trait associations.	22
Genetic associations and architecture of asthma-chronic obstructive pulmonary disease overlap.	22
Genome-wide association study and functional follow-up identifies 14q12 as a candidate risk locus for cervical cancer.	22
Genome-wide analysis identified 17 new loci influencing intraocular pressure in Chinese population.	21
Genome-wide association study reveals dynamic role of genetic variation in infant and early childhood growth.	21
Common and rare genetic variants that could contribute to severe otitis media in an Australian Aboriginal population.	21
Genome-wide association analysis identifies 11 risk variants associated with the asthma with hay fever phenotype.	21
Interaction between Common Genetic Variants and Total Fat Intake on Low-Density Lipoprotein Peak Particle Diameter: A Genome-Wide Association Study.	21
Genomic analysis of diet composition finds novel loci and associations with health and lifestyle.	21
Germline genetic variation in an organic anion transporter polypeptide associated with methotrexate pharmacokinetics and clinical effects.	21
Chromosome 1q21.2 and additional loci influence risk of spontaneous coronary artery dissection and myocardial infarction.	21
Genome-wide association study identifies new susceptibility loci for posttraumatic stress disorder.	21
Genome-wide association identifies multiple ulcerative colitis susceptibility loci.	21
Common variants associated with general and MMR vaccine-related febrile seizures.	21
Novel HLA-DP region susceptibility loci associated with severe acute GvHD.	21
Nine loci for ocular axial length identified through genome-wide association studies, including shared loci with refractive error.	21
Eleven loci with new reproducible genetic associations with allergic disease risk.	21
Genome-wide association study identifies 12 new susceptibility loci for primary biliary cirrhosis.	21
Genome-wide association study reveals novel genetic loci: a new polygenic risk score for mitral valve prolapse.	21
Identification of six new susceptibility loci for invasive epithelial ovarian cancer.	21
Collaborative genome-wide association analysis supports a role for ANK3 and CACNA1C in bipolar disorder.	21
Complimentary Methods for Multivariate Genome-Wide Association Study Identify New Susceptibility Genes for Blood Cell Traits.	21
Genome-wide association study identifies multiple risk loci for chronic lymphocytic leukemia.	21
Use of >100,000 NHLBI Trans-Omics for Precision Medicine (TOPMed) Consortium whole genome sequences improves imputation quality and detection of rare variant associations in admixed African and Hispanic/Latino populations.	21
Genome-wide association analyses identify new Brugada syndrome risk loci and highlight a new mechanism of sodium channel regulation in disease susceptibility.	21
The Heidelberg Five personality dimensions: Genome-wide associations, polygenic risk for neuroticism, and psychopathology 20‚Äâyears after assessment.	21
A genome-wide association study in the genetic analysis of idiopathic thrombophilia project suggests sex-specific regulation of mitochondrial DNA levels.	21
Genome-wide association with select biomarker traits in the Framingham Heart Study.	21
Inherited genetic variants associated with glucocorticoid sensitivity in leukaemia cells.	21
Genetic Overlap Between Attention-Deficit/Hyperactivity Disorder and Bipolar Disorder: Evidence From Genome-wide Association Study Meta-analysis.	21
Genome-wide association analysis to predict optimal antipsychotic dosage in schizophrenia: a pilot study.	21
Genome-Wide Association Identifies Risk Pathways for SAPHO Syndrome.	21
A novel common variant in DCST2 is associated with length in early life and height in adulthood.	21
Genome-wide association study reveals a novel locus for asthma with severe exacerbations in diverse populations.	21
Novel prostate cancer susceptibility gene SP6 predisposes patients to aggressive disease.	21
Genome-wide association meta-analysis of cocaine dependence: Shared genetics with comorbid conditions.	21
Two susceptibility loci identified for prostate cancer aggressiveness.	21
Cancer risk susceptibility loci in a Swedish population.	21
Hippocampal atrophy as a quantitative trait in a genome-wide association study identifying novel susceptibility genes for Alzheimer's disease.	21
Genome-wide association study of leukotriene modifier response in asthma.	21
A new genetic locus for antipsychotic-induced weight gain: A genome-wide study of first-episode psychosis patients using amisulpride (from the OPTiMiSE cohort).	21
Shared genetic etiology and causality between body fat percentage and cardiovascular diseases: a large-scale genome-wide cross-trait analysis.	21
Very low-depth whole-genome sequencing in complex trait association studies.	21
Genome-wide association study of serum minerals levels in children of different ethnic background.	21
Genome-wide association study suggests that variation at the RCOR1 locus is associated with tinnitus in UK Biobank.	21
Novel risk genes identified in a genome-wide association study for coronary artery disease in patients with type 1 diabetes.	21
Genome-wide association study of cardiac troponin I in the general population.	21
Genome-wide association study of circulating estradiol, testosterone, and sex hormone-binding globulin in postmenopausal women.	21
Genome-wide Meta-analysis Identifies Novel Genes Associated with Recurrence and Progression in Non-muscle-invasive Bladder Cancer.	21
A case-only study to identify genetic modifiers of breast cancer risk for BRCA1/BRCA2 mutation carriers.	21
Identification of novel germline polymorphisms governing capecitabine sensitivity.	21
Treatment- and population-specific genetic risk factors for anti-drug antibodies against interferon-beta: a GWAS.	21
Genome-wide meta-analysis implicates mediators of hair follicle development and morphogenesis in risk for severe acne.	20
Variants in WFS1 and Other Mendelian Deafness Genes Are Associated with Cisplatin-Associated Ototoxicity.	20
Exome-Derived Adiponectin-Associated Variants Implicate Obesity and Lipid Biology.	20
Whole-genome association analyses of sleep-disordered breathing phenotypes in the NHLBI TOPMed program.	20
Genome-wide association study of stimulant dependence.	20
Genome-wide identification of the shared genetic basis of cannabis and cigarette smoking and schizophrenia implicates NCAM1 and neuronal abnormality.	20
Meta-analysis of genome-wide association studies in African Americans provides insights into the genetic architecture of type 2 diabetes.	20
Identification of novel risk loci for restless legs syndrome in genome-wide association studies in individuals of European ancestry: a meta-analysis.	20
Genome-wide Association study of Asthma, Total IgE, and Lung function in a Cohort of Peruvian Children.	20
Risk HLA-DQA1 and PLA(2)R1 alleles in idiopathic membranous nephropathy.	20
Age-specific genome-wide association study in glioblastoma identifies increased proportion of 'lower grade glioma'-like features associated with younger age.	20
Genome-Wide Association Study with Targeted and Non-targeted NMR Metabolomics Identifies 15 Novel Loci of Urinary Human Metabolic Individuality.	20
Genetic variants associated with mosaic Y chromosome loss highlight cell cycle genes and overlap with cancer susceptibility.	20
Considering hormone-sensitive cancers as a single disease in the UK biobank reveals shared aetiology.	20
Key HLA-DRB1-DQB1 haplotypes and role of the BTNL2 gene for response to a hepatitis B vaccine.	20
Genome-wide characterization of shared and distinct genetic components that influence blood lipid levels in ethnically diverse human populations.	20
Genome-wide and candidate gene association study of cigarette smoking behaviors.	20
Meta-analysis of genome-wide association studies identifies ancestry-specific associations underlying circulating total tau levels.	20
Genome-wide mega-analysis identifies 16 loci and highlights diverse biological mechanisms in the common epilepsies.	20
Nuclear genome-wide associations with mitochondrial heteroplasmy.	20
Meta-analysis of genome-wide association studies in >80 000 subjects identifies multiple loci for C-reactive protein levels.	20
Meta-analysis of GWA studies provides new insights on the genetic architecture of skin pigmentation in recently admixed populations.	20
The International SSRI Pharmacogenomics Consortium (ISPC): a genome-wide association study of antidepressant treatment response.	20
Genome-wide association analysis identifies 20 loci that influence adult height.	20
A Genetic Investigation of Sex Bias in the Prevalence of Attention-Deficit/Hyperactivity Disorder.	20
Identification of nine novel loci associated with white blood cell subtypes in a Japanese population.	20
Genome-wide association study identifies a novel locus associated with psychological distress in the Japanese population.	20
Genome-wide association analysis of chronic lymphocytic leukaemia, Hodgkin lymphoma and multiple myeloma identifies pleiotropic risk loci.	20
Genetic Susceptibility to Pneumonia: A GWAS Meta-Analysis Between the UK Biobank and FinnGen.	20
Genetic analysis in UK Biobank links insulin resistance and transendothelial migration pathways to coronary artery disease.	20
A genome-wide scan of cleft lip triads identifies parent-of-origin interaction effects between ANK3 and maternal smoking, and between ARHGEF10 and alcohol consumption.	20
Sex Differences in Genetic Associations With Longevity.	20
A systemic sclerosis and systemic lupus erythematosus pan-meta-GWAS reveals new shared susceptibility loci.	20
Genetic Variants Associated with Cytomegalovirus Infection after Allogeneic Hematopoietic Cell Transplantation.	20
Genetic determinants of heel bone properties: genome-wide association meta-analysis and replication in the GEFOS/GENOMOS consortium.	20
Cross-ancestry GWAS meta-analysis identifies six breast cancer loci in African and European ancestry women.	20
Genome-Wide Association Analysis Identified ANXA1 Associated with Shoulder Impingement Syndrome in UK Biobank Samples.	20
Meta-analysis of genome-wide scans for human adult stature identifies novel Loci and associations with measures of skeletal frame size.	20
Large-scale genetic study in East Asians identifies six new loci associated with colorectal cancer risk.	20
GWAS and colocalization analyses implicate carotid intima-media thickness and carotid plaque loci in cardiovascular outcomes.	20
Association of the Polygenic Scores for Personality Traits and Response to Selective Serotonin Reuptake Inhibitors in Patients with Major Depressive Disorder.	20
Genome-wide genetic analyses highlight mitogen-activated protein kinase (MAPK) signaling in the pathogenesis of endometriosis.	20
Polymorphism in a lincRNA Associates with a Doubled Risk of Pneumococcal Bacteremia in Kenyan Children.	20
Genetic Markers of ADHD-Related Variations in Intracranial Volume.	20
Genetic Analyses of Common Infections in the Avon Longitudinal Study of Parents and Children Cohort.	20
Genomic analyses in african populations identify novel risk loci for cleft palate.	19
Shared genetic study gives insights into the shared and distinct pathogenic immunity components of IgA nephropathy and SLE.	19
Genetic determinants influencing human serum metabolome among African Americans.	19
Transethnic and race-stratified genome-wide association study of fibroid characteristics in African American and European American women.	19
Genome-wide meta-analysis uncovers novel loci influencing circulating leptin levels.	19
Genetic Variants Associated with Circulating Fibroblast Growth Factor 23.	19
Linkage and genome-wide association analysis of obesity-related phenotypes: association of weight with the MGAT1 gene.	19
Voxelwise genome-wide association study (vGWAS).	19
Novel genes for airway wall thickness identified with combined genome-wide association and expression analyses.	19
Genome-Wide Association Study Identifies Novel Susceptibility Genes Associated with Coronary Artery Aneurysm Formation in Kawasaki Disease.	19
Phenome-wide investigation of health outcomes associated with genetic predisposition to loneliness.	19
Large-scale GWAS identifies multiple loci for hand grip strength providing biological insights into muscular fitness.	19
Genome-wide association study of myocardial infarction, atrial fibrillation, acute stroke, acute kidney injury and delirium after cardiac surgery - a sub-analysis of the RIPHeart-Study.	19
Genetic influences on political ideologies: twin analyses of 19 measures of political ideologies from five democracies and genome-wide findings from three populations.	19
A genome-wide cross-trait analysis identifies shared loci and causal relationships of type 2 diabetes and glycaemic traits with polycystic ovary syndrome.	19
Genome-wide association study in a Korean population identifies six novel susceptibility loci for rheumatoid arthritis.	19
Genome- and exome-wide association study of serum lipoprotein (a) in the Jackson Heart Study.	19
A genome-wide association study identifies multiple susceptibility loci for chronic lymphocytic leukemia.	19
Genome-wide association study and polygenic risk score analysis for hearing measures in children.	19
Genetic variants specific to aging-related verbal memory: Insights from GWASs in a population-based cohort.	19
The BS variant of C4 protects against age-related loss of white matter microstructural integrity.	19
Identification of genetic variants associated with Huntington's disease progression: a genome-wide association study.	19
Genome-wide association and expression quantitative trait loci studies identify multiple susceptibility loci for thyroid cancer.	19
Genetic underpinnings of affective temperaments: a pilot GWAS investigation identifies a new genome-wide significant SNP for anxious temperament in ADGRB3 gene.	19
Genome-wide association studies of pit-and-fissure- and smooth-surface caries in permanent dentition.	19
Identification of six new genetic loci associated with atrial fibrillation in the Japanese population.	19
Identification of seven new prostate cancer susceptibility loci through a genome-wide association study.	19
Genetic determinants of swallowing impairments among community dwelling older population.	19
A genome-wide association study in Europeans and South Asians identifies five new loci for coronary artery disease.	19
Novel associations for hypothyroidism include known autoimmune risk loci.	19
Seven new loci associated with age-related macular degeneration.	19
Meta-analyses identify 13 loci associated with age at menopause and highlight DNA repair and immune pathways.	19
Associations Between Genetic Data and Quantitative Assessment of Normal Facial Asymmetry.	19
Hypertrophy-associated polymorphisms ascertained in a founder cohort applied to heart failure risk and mortality.	19
A genome- and phenome-wide association study to identify genetic variants influencing platelet count and volume and their pleiotropic effects.	19
Genome-Wide Analysis of Sex Disparities in the Genetic Architecture of Lung and Colorectal Cancers.	19
Genome-wide meta-analysis for severe diabetic retinopathy.	19
Impact of IFNL4 Genetic Variants on Sustained Virologic Response and Viremia in Hepatitis C Virus Genotype 3 Patients.	19
Single- and Multimarker Genome-Wide Scans Evidence Novel Genetic Risk Modifiers for Venous Thromboembolism.	19
A new GWAS and meta-analysis with 1000Genomes imputation identifies novel risk variants for colorectal cancer.	19
Association of Gout Polygenic Risk Score with Age at Disease Onset and Tophaceous Disease in European and Polynesian Men with Gout.	19
Genome-wide meta-analysis identifies novel multiple sclerosis susceptibility loci.	19
Whole exome sequence analysis in 51‚Äâ624 participants identifies novel genes and variants associated with refractive error and myopia.	19
Preliminary study of genome-wide association identifies novel susceptibility genes for serum mineral elements in the Chinese Han population.	19
A Whole-Genome Sequencing Association Study of Low Bone Mineral Density Identifies New Susceptibility Loci in the Phase I Qatar Biobank Cohort.	19
Genome-wide association study of Alzheimer's disease with psychotic symptoms.	19
A genome-wide association study of inflammatory biomarker changes in response to fenofibrate treatment in the Genetics of Lipid Lowering Drug and Diet Network.	19
Surgical necrotizing enterocolitis in extremely premature neonates is associated with genetic variations in an intergenic region of chromosome eight.	19
Multiethnic genome-wide association study of differentiated thyroid cancer in the EPITHYR consortium.	19
Genome-Wide Association Study of Diabetic Kidney Disease Highlights Biology Involved in Glomerular Basement Membrane Collagen.	19
A Genome-Wide Association Study Using a Custom Genotyping Array Identifies Variants in GPR158 Associated With Reduced Energy Expenditure in American Indians.	19
Dense genotyping of immune-related loci in idiopathic inflammatory myopathies confirms HLA alleles as the strongest genetic risk factor and suggests different genetic background for major clinical subgroups.	19
Rank-based genome-wide analysis reveals the association of ryanodine receptor-2 gene variants with childhood asthma among human populations.	19
A meta-analysis of genome-wide association studies identifies multiple longevity genes.	19
Genome-wide association study of liver enzymes in korean children.	19
A genome-wide association study identifying the SNPs predictive of rapid joint destruction in patients with rheumatoid arthritis.	19
Genome-wide association study of INDELs identified four novel susceptibility loci associated with lung cancer risk.	19
BRCA1/2-negative, high-risk breast cancers (BRCAX) for Asian women: genetic susceptibility loci and their potential impacts.	19
Genome-wide association study of angioedema induced by angiotensin-converting enzyme inhibitor and angiotensin receptor blocker treatment.	19
Genome-wide association study on antipsychotic-induced weight gain in Europeans and African-Americans.	19
Genetic correlates of brain aging on MRI and cognitive test measures: a genome-wide association and linkage analysis in the Framingham Study.	19
Improving lithium dose prediction using population pharmacokinetics and pharmacogenomics: a cohort genome-wide association study in Sweden.	19
Exploratory genome-wide association analysis of response to ketamine and a polygenic analysis of response to scopolamine in depression.	19
Genome-wide and phenome-wide analysis of ideal cardiovascular health in the VA Million Veteran Program.	19
Heritability and family-based GWAS analyses of the N-acyl ethanolamine and ceramide plasma lipidome.	18
Genome-wide association meta-analyses identified 1q43 and 2q32.2 for hip Ward's triangle areal bone mineral density.	18
Genome-wide association study of blood pressure and hypertension.	18
Genome-Wide and Gene-Based Meta-Analyses Identify Novel Loci Influencing Blood Pressure Response to Hydrochlorothiazide.	18
A genome-wide association study of early-onset breast cancer identifies PFKM as a novel breast cancer gene and supports a common genetic spectrum for breast cancer at any age.	18
Genome-wide association analysis of venous thromboembolism identifies new risk loci and genetic overlap with arterial vascular disease.	18
TSPYL5 SNPs: association with plasma estradiol concentrations and aromatase expression.	18
Genetic risk factors for the posterior cortical atrophy variant of Alzheimer's disease.	18
Genome-Wide Scan for Five Brain Oscillatory Phenotypes Identifies a New QTL Associated with Theta EEG Band.	18
Strong effects of genetic and lifestyle factors on biomarker variation and use of personalized cutoffs.	18
Meta-analysis of genome-wide association studies identifies novel loci that influence cupping and the glaucomatous process.	18
Identification of genetic loci affecting body mass index through interaction with multiple environmental factors using structured linear mixed model.	18
Genome-wide association study identifies 18 novel loci associated with left atrial volume and function.	18
Genome-wide association study of extreme high bone mass: Contribution of common genetic variation to extreme BMD phenotypes and potential novel BMD-associated genes.	18
The genetic architecture of language functional connectivity.	18
A Genome-wide Study of Common and Rare Genetic Variants Associated with Circulating Thrombin Activatable Fibrinolysis Inhibitor.	18
Multiplex genomewide association analysis of breast milk fatty acid composition extends the phenotypic association and potential selection of FADS1 variants to arachidonic acid, a critical infant micronutrient.	18
Genome-Wide Meta-Analysis Validates a Roless for S1PR1 in Microtubule Targeting Agent-Induced Sensory Peripheral Neuropathy.	18
A genome wide association study identifies common variants associated with lipid levels in the Chinese population.	18
A genome-wide association study reveals susceptibility loci for myocardial infarction/coronary artery disease in Saudi Arabs.	18
Genome-wide association study in a Chinese Han population identifies nine new susceptibility loci for systemic lupus erythematosus.	18
A genome-wide association meta-analysis of plasma AŒ≤ peptides concentrations in the elderly.	18
Genome-wide meta-analysis of gene-environmental interaction for insulin-resistance phenotypes and breast cancer risk in postmenopausal women.	18
Medical Records-Based Genetic Studies of the Complement System.	18
Association of genome-wide variation with highly sensitive cardiac troponin-T levels in European Americans and Blacks: a meta-analysis from atherosclerosis risk in communities and cardiovascular health studies.	18
Genome-Wide Meta-Analyses of Breast, Ovarian, and Prostate Cancer Association Studies Identify Multiple New Susceptibility Loci Shared by at Least Two Cancer Types.	18
Identification of a Systemic Lupus Erythematosus Risk Locus Spanning ATG16L2, FCHSD2, and P2RY2 in Koreans.	18
Genome-wide association studies and heritability estimates of body mass index related phenotypes in Bangladeshi adults.	18
A genome-wide association study of sodium levels and drug metabolism in an epilepsy cohort treated with carbamazepine and oxcarbazepine.	18
Genetic variants in LPL, OASL and TOMM40/APOE-C1-C2-C4 genes are associated with multiple cardiovascular-related traits.	18
Genetically distinct subsets within ANCA-associated vasculitis.	18
Identification of novel genetic markers associated with clinical phenotypes of systemic sclerosis through a genome-wide association strategy.	18
Identification of ten loci associated with height highlights new biological pathways in human growth.	18
A large population-based investigation into the genetics of susceptibility to gastrointestinal infections and the link between gastrointestinal infections and mental illness.	18
Genome-wide association study of periodontal pocketing in Finnish adults.	18
Common genetic loci influencing plasma homocysteine concentrations and their effect on risk of coronary artery disease.	18
Genetics are not likely to offer clinically useful predictions for elevated liver enzyme levels in patients using low dose methotrexate.	18
Genome-wide association study of cognitive functions and educational attainment in UK Biobank (N=112‚Äâ151).	18
Genome-Wide Association Study of Non-syndromic Orofacial Clefts in a Multiethnic Sample of Families and Controls Identifies Novel Regions.	18
Genome-wide association study of seasonal affective disorder.	18
Facial Wrinkles in Europeans: a Genome-Wide Association Study.	18
Association of Novel Locus With Rheumatic Heart Disease in Black African Individuals: Findings From the RHDGen Study.	18
The complex genetics of gait speed: genome-wide meta-analysis approach.	18
The genetics of alcohol dependence: Twin and SNP-based heritability, and genome-wide association study based on AUDIT scores.	18
A genome-wide association study identifies a novel candidate locus at the DLGAP1 gene with susceptibility to resistant hypertension in the Japanese population.	18
Discovery, fine-mapping, and conditional analyses of genetic variants associated with C-reactive protein in multiethnic populations using the Metabochip in the Population Architecture using Genomics and Epidemiology (PAGE) study.	18
Genome-wide Association Study of the Postprandial Triglyceride Response Yields Common Genetic Variation in Hepatic Lipase (LIPC).	18
A genome-wide association study of the metabolic syndrome in Indian Asian men.	18
Multi-omics analysis identifies CpGs near G6PC2 mediating the effects of genetic variants on fasting glucose.	18
A genome-wide meta-analysis of genetic variants associated with allergic rhinitis and grass sensitization and their interaction with birth order.	18
Genome-wide association study in Turkish and Iranian populations identify rare familial Mediterranean fever gene (MEFV) polymorphisms associated with ankylosing spondylitis.	18
Genome-wide association study of intelligence: additive effects of novel brain expressed genes.	18
Genome-wide association study of pre-eclampsia detects novel maternal single nucleotide polymorphisms and copy-number variants in subsets of the Hyperglycemia and Adverse Pregnancy Outcome (HAPO) study cohort.	18
Genome-wide association study of lymphoblast cell viability after clozapine exposure.	18
Genetic, Clinical, and Sociodemographic Factors Associated With Stimulant Treatment Outcomes in ADHD.	18
Genetic variants associated with serum thyroid stimulating hormone (TSH) levels in European Americans and African Americans from the eMERGE Network.	18
Genetic Architecture of Circulating Very-Long-Chain (C24:0 and C22:0) Ceramide Concentrations.	18
Genetic contributions to female gout and hyperuricemia using genome-wide association study and polygenic risk score analyses.	18
Genome-wide data reveal novel genes for methotrexate response in a large cohort of juvenile idiopathic arthritis cases.	18
Genome-wide association reveals genetic effects on human AŒ≤42 and œÑ protein levels in cerebrospinal fluids: a case control study.	17
FUT2-ABO epistasis increases the risk of early childhood asthma and Streptococcus pneumoniae respiratory illnesses.	17
Genes linked to energy metabolism and immunoregulatory mechanisms are associated with subcutaneous adipose tissue distribution in HIV-infected men.	17
Genome-wide association study identifies candidate loci associated with chronic pain and postherpetic neuralgia.	17
Adverse Cardiovascular Outcomes and Antihypertensive treatment: A Genome-Wide Interaction Meta-Analysis in the International Consortium for Antihypertensive Pharmacogenomics Studies (ICAPS).	17
Genomewide association study of movement-related adverse antipsychotic effects.	17
Multivariate GWAS of Structural Dental Anomalies and Dental Caries in a Multi-Ethnic Cohort.	17
Genetics of suicide attempts in individuals with and without mental disorders: a population-based genome-wide association study.	17
Inherited myeloproliferative neoplasm risk affects haematopoietic stem cells.	17
Lupus nephritis susceptibility loci in women with systemic lupus erythematosus.	17
Meta-analysis of Parkinson's disease: identification of a novel locus, RIT2.	17
Genome-wide association study identifies eight new susceptibility loci for atopic dermatitis in the Japanese population.	17
Genome-Wide Association Study of the Modified Stumvoll Insulin Sensitivity Index Identifies BCL2 and FAM19A2 as Novel Insulin Sensitivity Loci.	17
Maternal smoking during pregnancy and risks to depression and anxiety in offspring: An observational study and genome-wide gene-environment interaction analysis in UK biobank cohort.	17
Genome-wide association study identifies novel recessive genetic variants for high TGs in an Arab population.	17
Whole-genome sequence-based analysis of thyroid function.	17
Genome-wide association studies identify four ER negative-specific breast cancer risk loci.	17
Genome-wide association studies suggest sex-specific loci associated with abdominal and visceral fat.	17
The PHF21B gene is associated with major depression and modulates the stress response.	17
Genome-wide association study identifies five new susceptibility loci for primary angle closure glaucoma.	17
Variability in the common genetic architecture of social-communication spectrum phenotypes during childhood and adolescence.	17
Rare coding variants in PLCG2, ABI3, and TREM2 implicate microglial-mediated innate immunity in Alzheimer's disease.	17
A genome-wide scan of Ashkenazi Jewish Crohn's disease suggests novel susceptibility loci.	17
No evidence that vitamin D is able to prevent or affect the severity of COVID-19 in individuals with European ancestry: a Mendelian randomisation study of open data.	17
Common variation at 2p13.3, 3q29, 7p13 and 17q25.1 associated with susceptibility to pancreatic cancer.	17
Genome scans of facial features in East Africans and cross-population comparisons reveal novel associations.	17
Genome-wide association study of actinic keratosis identifies new susceptibility loci implicated in pigmentation and immune regulation pathways.	17
Genome-wide association analysis of eosinophilic esophagitis provides insight into the tissue specificity of this allergic disease.	17
Genetics of long-term treatment outcome in bipolar disorder.	17
Variants in ELL2 influencing immunoglobulin levels associate with multiple myeloma.	17
Genome-wide association analysis of insomnia using data from Partners Biobank.	17
Transethnic meta-analysis of metabolic syndrome in a multiethnic study.	17
Genome-wide association study identifies multiple loci associated with bladder cancer risk.	17
Genome-wide association of polycystic ovary syndrome implicates alterations in gonadotropin secretion in European ancestry populations.	17
Genome-wide pharmacogenomic study of citalopram-induced side effects in STAR*D.	17
Genome-Wide Association Study of Susceptibility to Idiopathic Pulmonary Fibrosis.	17
Several common variants modulate heart rate, PR interval and QRS duration.	17
GWAS meta-analysis and replication identifies three new susceptibility loci for ovarian cancer.	17
A genome-wide search for determinants of survival in 1926 patients with advanced colorectal cancer with follow-up in over 22,000 patients.	17
Genome-wide association study of pancreatic cancer in Japanese population.	17
Multivariate genome-wide association study of rapid automatised naming and rapid alternating stimulus in Hispanic American and African-American youth.	17
Bivariate genome-wide association analysis strengthens the role of bitter receptor clusters on chromosomes 7 and 12 in human bitter taste.	17
Genome-wide SNP and CNV analysis identifies common and low-frequency variants associated with severe early-onset obesity.	17
Identification of a candidate gene for astigmatism.	17
Genome-wide association study for refractive astigmatism reveals genetic co-determination with spherical equivalent refractive error: the CREAM consortium.	17
Meta-analysis of genome-wide association studies identifies common variants associated with blood pressure variation in east Asians.	17
Genome-wide association study of biochemical traits in Korcula Island, Croatia.	17
Transferability of type 2 diabetes implicated loci in multi-ethnic cohorts from Southeast Asia.	17
Genome wide study of maternal and parent-of-origin effects on the etiology of orofacial clefts.	17
Comprehensive population-based genome sequencing provides insight into hematopoietic regulatory mechanisms.	17
A genome-wide association study identifies FSHR rs2300441 associated with follicle-stimulating hormone levels.	17
Analyses of genome wide association data, cytokines, and gene expression in African-Americans with benign ethnic neutropenia.	17
Genome-wide association study of panic disorder in the Japanese population.	17
Identification of three novel loci of ALDH2 Gene for Serum Folate levels in a Male Chinese Population by Genome-Wide Association Study.	17
Genetic Regulation of PCSK9 (Proprotein Convertase Subtilisin/Kexin Type 9) Plasma Levels and Its Impact on Atherosclerotic Vascular Disease Phenotypes.	17
Genome-wide association analysis of pro-inflammatory cytokines and gene-lifestyle interaction for invasive breast cancer risk: the WHI dbGaP Study.	17
Drug-gene interactions and the search for missing heritability: a cross-sectional pharmacogenomics study of the QT interval.	17
A genome-wide association study identifies new psoriasis susceptibility loci and an interaction between HLA-C and ERAP1.	17
Combined genetic analysis of juvenile idiopathic arthritis clinical subtypes identifies novel risk loci, target genes and key regulatory mechanisms.	17
Association of Genetic Variant at Chromosome 12q23.1 With Neuropathic Pain Susceptibility.	17
Genome-wide association study of treatment response to venlafaxine XR in generalized anxiety disorder.	17
Immunochip analysis identifies multiple susceptibility loci for systemic sclerosis.	17
Genetic Variants Associated With Anxiety and Stress-Related Disorders: A Genome-Wide Association Study and Mouse-Model Study.	17
GWAS of stool frequency provides insights into gastrointestinal motility and irritable bowel syndrome.	17
Genome-wide Association Study of Change in Fasting Glucose over time in 13,807 non-diabetic European Ancestry Individuals.	17
Novel Risk Loci Identified in a Genome-Wide Association Study of Urolithiasis in a Japanese Population.	17
Genome-wide association study identifies a novel locus contributing to type 2 diabetes susceptibility in Sikhs of Punjabi origin from India.	17
Genome-Wide Association Study of Response to Selenium Supplementation and Circulating Selenium Concentrations in Adults of European Descent.	17
Genetic susceptibility markers for a breast-colorectal cancer phenotype: Exploratory results from genome-wide association studies.	17
APOE and KLF14 genetic variants are sex-specific for low high-density lipoprotein cholesterol identified by a genome-wide association study.	17
The contribution of common genetic variation to nicotine and cotinine glucuronidation in multiple ethnic/racial populations.	16
A genome-wide association analysis identifies 16 novel susceptibility loci for carpal tunnel syndrome.	16
Attention-deficit/hyperactivity disorder and lifetime cannabis use: genetic overlap and causality.	16
Association Between Common Variants in RBFOX1, an RNA-Binding Protein, and Brain Amyloidosis in Early and Preclinical Alzheimer Disease.	16
Whole genome sequencing in the Middle Eastern Qatari population identifies genetic associations with 45 clinically relevant traits.	16
Meta-analysis of genome-wide association data and large-scale replication identifies additional susceptibility loci for type 2 diabetes.	16
A genome-wide meta-analysis of association studies of Cloninger's Temperament Scales.	16
Neural crest-derived tumor neuroblastoma and melanoma share 1p13.2 as susceptibility locus that shows a long-range interaction with the SLC16A1 gene.	16
Genome-wide association study identifies three novel loci for type 2 diabetes.	16
Large-scale genome-wide association analysis of bipolar disorder identifies a new susceptibility locus near ODZ4.	16
Discovery and refinement of genetic loci associated with cardiometabolic risk using dense imputation maps.	16
Genome-wide association of mood-incongruent psychotic bipolar disorder.	16
Identification and functional characterization of G6PC2 coding variants influencing glycemic traits define an effector transcript at the G6PC2-ABCB11 locus.	16
Genome-wide association study of warfarin maintenance dose in a Brazilian sample.	16
Genome-Wide Association Study of Estradiol Levels, and the Causal Effect of Estradiol on Bone Mineral Density.	16
Genetic factors underlying the bidirectional relationship between autoimmune and mental disorders - findings from a Danish population-based study.	16
Low-Frequency Synonymous Coding Variation in CYP2R1 Has Large Effects on Vitamin D Levels and Risk of Multiple Sclerosis.	16
The 2018 Otto Aufranc Award: How Does Genome-wide Variation Affect Osteolysis Risk After THA?	16
Potential role of regulatory DNA variants in modifying the risk of severe cutaneous reactions induced by aromatic anti-seizure medications.	16
Heritability and genome-wide association analyses of fasting plasma glucose in Chinese adult twins.	16
Genetic and phenotypic profiling of supranormal ejection fraction reveals decreased survival and underdiagnosed heart failure.	16
Genome-wide meta-analysis identifies five new susceptibility loci for cutaneous malignant melanoma.	16
Genetic dissection of acute anterior uveitis reveals similarities and differences in associations observed with ankylosing spondylitis.	16
Cerebrospinal fluid metabolomics identifies 19 brain-related phenotype associations.	16
Genome-wide interaction study reveals age-dependent determinants of responsiveness to inhaled corticosteroids in individuals with asthma.	16
Immunochip analyses identify a novel risk locus for primary biliary cirrhosis at 13q14, multiple independent associations at four established risk loci and epistasis between 1p31 and 7q32 risk variants.	16
Genomic Analysis Identifies New Loci Associated With Motor Complications in Parkinson's Disease.	16
HDAC9 is implicated in atherosclerotic aortic calcification and affects vascular smooth muscle cell phenotype.	16
Large scale meta-analysis characterizes genetic architecture for common psoriasis associated variants.	16
Genetic Associations with Gestational Duration and Spontaneous Preterm Birth.	16
Genome-wide association study of lung function and clinical implication in heavy smokers.	16
Genetic predisposition to tinnitus in the UK Biobank population.	16
Associations between genetic loci, environment factors and mental disorders: a genome-wide survival analysis using the UK Biobank data.	16
Genome-wide association study of clinical dimensions of schizophrenia: polygenic effect on disorganized symptoms.	16
Genome-wide meta-analysis for Alzheimer's disease cerebrospinal fluid biomarkers.	16
Family-based genome-wide association of inflammation biomarkers and fenofibrate treatment response in the GOLDN study.	16
Genome-Wide Association and Exome Sequencing Study of Language Disorder in an Isolated Population.	16
Bivariate Genome-Wide Association Study Implicates ATP6V1G1 as a Novel Pleiotropic Locus Underlying Osteoporosis and Age at Menarche.	16
Meta-analysis identifies 13 new loci associated with waist-hip ratio and reveals sexual dimorphism in the genetic basis of fat distribution.	16
Genetic basis of falling risk susceptibility in the UK Biobank Study.	16
A genome-wide association study of corneal astigmatism: The CREAM Consortium.	16
Genome-wide association study identifies peanut allergy-specific loci and evidence of epigenetic mediation in US children.	16
Exome-wide age-of-onset analysis reveals exonic variants in ERN1 and SPPL2C associated with Alzheimer's disease.	16
Polygenic risk score, genome-wide association, and gene set analyses of cognitive domain deficits in schizophrenia.	16
A Genome-Wide Association Study Identifies Blood Disorder-Related Variants Influencing Hemoglobin A1c With Implications for Glycemic Status in U.S. Hispanics/Latinos.	16
Genetic variant predicts bevacizumab-induced hypertension in ECOG-5103 and ECOG-2100.	16
Discovery and fine-mapping of loci associated with MUFAs through trans-ethnic meta-analysis in Chinese and European populations.	16
Genetic predisposition to hypertension is associated with preeclampsia in European and Central Asian women.	16
Genome-wide association study of post-traumatic stress disorder reexperiencing symptoms in >165,000 US veterans.	16
Genome-wide association study identifies multiple susceptibility loci for pulmonary fibrosis.	16
Associations of single nucleotide polymorphisms with mucinous colorectal cancer: genome-wide common variant and gene-based rare variant analyses.	16
An expanded analysis framework for multivariate GWAS connects inflammatory biomarkers to functional variants and disease.	16
Genomics of 1 million parent lifespans implicates novel pathways and common diseases and distinguishes survival chances.	16
Association of genome-wide variation with the risk of incident heart failure in adults of European and African ancestry: a prospective meta-analysis from the cohorts for heart and aging research in genomic epidemiology (CHARGE) consortium.	16
Genome-wide association study of periodontal pathogen colonization.	16
Genetic association with B-cell acute lymphoblastic leukemia in allogeneic transplant patients differs by age and sex.	16
Host Genetic Factors Associated with Vaginal Microbiome Composition in Kenyan Women.	16
Pleiotropy informed adaptive association test of multiple traits using GWAS summary data.	16
A genome-wide association study of brain lesion distribution in multiple sclerosis.	16
A genome-wide association study suggests contrasting associations in ACPA-positive versus ACPA-negative rheumatoid arthritis.	16
Heritability and genome-wide association study to assess genetic differences between advanced age-related macular degeneration subtypes.	16
Genome-wide association study identifies seven novel loci associating with circulating cytokines and cell adhesion molecules in Finns.	16
Genome-wide association study of inhaled corticosteroid response in admixed children with asthma.	16
Genome-wide association study evaluating lipoprotein-associated phospholipase A2 mass and activity at baseline and after rosuvastatin therapy.	16
Association Between rs12037447, rs146732504, rs151078858, rs55723436, and rs6094136 Polymorphisms and Kawasaki Disease in the Population of Polish Children.	16
Genome-wide association study identifies SESTD1 as a novel risk gene for lithium-responsive bipolar disorder.	16
GWAS of smoking behaviour in 165,436 Japanese people reveals seven new loci and shared genetic architecture.	16
Accounting for population structure in genetic studies of cystic fibrosis.	16
A genome-wide association study of quantitative computed tomographic emphysema in Korean populations.	16
Genome-wide association study of phenotypes measuring progression from first cocaine or opioid use to dependence reveals novel risk genes.	16
Novel multiple sclerosis susceptibility loci implicated in epigenetic regulation.	16
Genetics meets metabolomics: a genome-wide association study of metabolite profiles in human serum.	16
A genome-wide approach to children's aggressive behavior: The EAGLE consortium.	15
GWAS analysis of handgrip and lower body strength in older adults in the CHARGE consortium.	15
Association of an IGHV3-66 gene variant with Kawasaki disease.	15
Genetic Determinants of Telomere Length in African American Youth.	15
Novel Alzheimer Disease Risk Loci and Pathways in African American Individuals Using the African Genome Resources Panel: A Meta-analysis.	15
Genetic Contributions to Maternal and Neonatal Vitamin D Levels.	15
Genome-wide association study with 1000 genomes imputation identifies signals for nine sex hormone-related phenotypes.	15
NUDT15 codon 139 is the best pharmacogenetic marker for predicting thiopurine-induced severe adverse events in Japanese patients with inflammatory bowel disease: a multicenter study.	15
Discovery of the first genome-wide significant risk loci for attention deficit/hyperactivity disorder.	15
Genetic Identification of Two Novel Loci Associated with Steroid-Sensitive Nephrotic Syndrome.	15
Enrichment of B cell receptor signaling and epidermal growth factor receptor pathways in monoclonal gammopathy of undetermined significance: a genome-wide genetic interaction study.	15
Reduced expression of the Kinesin-Associated Protein 3 (KIFAP3) gene increases survival in sporadic amyotrophic lateral sclerosis.	15
Genome-wide association study of erythrocyte density in sickle cell disease patients.	15
Genome-wide association study of pediatric obsessive-compulsive traits: shared genetic risk between traits and disorder.	15
Genome-wide association meta-analysis identifies five novel loci for age-related hearing impairment.	15
The first genome-wide association study identifying new susceptibility loci for obstetric antiphospholipid syndrome.	15
Shared genetic architecture and casual relationship between leptin levels and type 2 diabetes: large-scale cross-trait meta-analysis and Mendelian randomization analysis.	15
Genome-wide association study reveals multiple loci associated with primary tooth development during infancy.	15
Genetic predictors of fibrin D-dimer levels in healthy adults.	15
Association of Polygenic Score for Schizophrenia and HLA Antigen and Inflammation Genes With Response to Lithium in Bipolar Affective Disorder: A Genome-Wide Association Study.	15
Novel risk loci for rheumatoid arthritis in Han Chinese and congruence with risk variants in Europeans.	15
Female-specific Association Between Variants on Chromosome 9 and Self-reported Diagnosis of Irritable Bowel Syndrome.	15
Genetic contributors to variation in alcohol consumption vary by race/ethnicity in a large multi-ethnic genome-wide association study.	15
Identification of nine new susceptibility loci for testicular cancer, including variants near DAZL and PRDM14.	15
Cross-disorder genome-wide analyses suggest a complex genetic relationship between Tourette's syndrome and OCD.	15
Genome-wide analysis of genetic predisposition to common polygenic cancers.	15
Genome-wide association analysis of red blood cell traits in African Americans: the COGENT Network.	15
Meta-analysis of genome-wide association studies in multiethnic Asians identifies two loci for age-related nuclear cataract.	15
Meta-analysis of genome-wide association studies in celiac disease and rheumatoid arthritis identifies fourteen non-HLA shared loci.	15
A possible mechanism behind autoimmune disorders discovered by genome-wide linkage and association analysis in celiac disease.	15
Genome-wide association study of neck circumference identifies sex-specific loci independent of generalized adiposity.	15
Genetic correlates of longevity and selected age-related phenotypes: a genome-wide association study in the Framingham Study.	15
Genome wide association study identifies four loci for early onset schizophrenia.	15
Evidence that genes involved in hedgehog signaling are associated with both bipolar disorder and high BMI.	15
Genome-Wide Associations of Global Electrical Heterogeneity ECG Phenotype: The ARIC (Atherosclerosis Risk in Communities) Study and CHS (Cardiovascular Health Study).	15
Genome-Wide Meta-analysis Identifies Genetic Variants Associated With Glycemic Response to Sulfonylureas.	15
Incorporating spatial-anatomical similarity into the VGWAS framework for AD biomarker detection.	15
Meta-analysis of exome array data identifies six novel genetic loci for lung function.	15
Identification of Genetic Susceptibility Loci for Colorectal Tumors in a Genome-Wide Meta-analysis.	15
Genome-wide association study of cocaine dependence and related traits: FAM53B identified as a risk gene.	15
Social and non-social autism symptoms and trait domains are genetically dissociable.	15
A Variation in FGF14 Is Associated with Downbeat Nystagmus in a Genome-Wide Association Study.	15
A genome-wide association study of energy intake and expenditure.	15
Citalopram and escitalopram plasma drug and metabolite concentrations: genome-wide associations.	15
Genetic Factors of the Disease Course after Sepsis: A Genome-Wide Study for 28Day Mortality.	15
Meta-analysis identifies nine new loci associated with rheumatoid arthritis in the Japanese population.	15
Genome-wide association study in patients with posterior urethral valves.	15
Identification of Loci at 1q21 and 16q23 That Affect Susceptibility to Inflammatory Bowel Disease in Koreans.	15
Genome-Wide Association Analysis of Neonatal White Matter Microstructure.	15
Exome array analysis identifies new loci and low-frequency variants influencing insulin processing and secretion.	15
Genome-wide association study of blood lead shows multiple associations near ALAD.	15
Five endometrial cancer risk loci identified through genome-wide association analysis.	15
Genome-wide association study of age at menarche in African-American women.	15
Risk loci for chronic obstructive pulmonary disease: a genome-wide association study and meta-analysis.	15
Genome-wide association study of prevalent and persistent cervical high-risk human papillomavirus (HPV) infection.	15
Genome-wide association study of body mass index in 23 000 individuals with and without asthma.	15
Identification of 15 loci influencing height in a Korean population.	15
Trans-ethnic Evaluation Identifies Novel Low Frequency Loci Associated with 25-Hydroxyvitamin D Concentrations.	15
Genome-wide meta-analyses identifies seven loci associated with platelet aggregation in response to agonists.	15
Genetic susceptibility for chronic bronchitis in chronic obstructive pulmonary disease.	15
Genome-wide association study of classical Hodgkin lymphoma identifies key regulators of disease susceptibility.	15
Genome-wide association analysis identified splicing single nucleotide polymorphism in CFLAR predictive of triptolide chemo-sensitivity.	15
A meta-analysis of two genome-wide association studies to identify novel loci for maximum number of alcoholic drinks.	15
Genetic Survey of Adult-Onset Idiopathic Intracranial Hypertension.	15
Genome-wide association study using family-based cohorts identifies the WLS and CCDC170/ESR1 loci as associated with bone mineral density.	15
Genome-wide and gene-based association studies of anxiety disorders in European and African American samples.	15
New sequence variants associated with bone mineral density.	15
A genome-wide association study of seasonal pattern mania identifies NF1A as a possible susceptibility gene for bipolar disorder.	15
An Immunochip-based interaction study of contrasting interaction effects with smoking in ACPA-positive versus ACPA-negative rheumatoid arthritis.	15
Genome-wide association study of behavioural and psychiatric features in human prion disease.	15
Discovery of susceptibility loci associated with tuberculosis in Han Chinese.	15
A comprehensive analysis of SNPs and CNVs identifies novel markers associated with disease outcomes in colorectal cancer.	15
Lifestyle factors and genetic variants on two biological age measures: evidence from 94,443 Taiwan Biobank participants.	15
Genome-wide meta-analysis identifies a novel susceptibility signal at CACNA2D3 for nicotine dependence.	14
Common genetic variation at the IL1RL1 locus regulates IL-33/ST2 signaling.	14
The genetic architecture of blood pressure variability: A genome-wide association study of 9370 participants from UK Biobank.	14
A case-control genome-wide association study of ADHD discovers a novel association with the tenascin R (TNR) gene.	14
Genome-Wide Association Study of Body Mass Index and Body Fat in Mexican-Mestizo Children.	14
Genome-wide association study of psychiatric and substance use comorbidity in Mexican individuals.	14
Meta-analysis of genome scans and replication identify CD6, IRF8 and TNFRSF1A as new multiple sclerosis susceptibility loci.	14
Gene-environment correlations and causal effects of childhood maltreatment on physical and mental health: a genetically informed approach.	14
Integrative omics analysis identifies macrophage migration inhibitory factor signaling pathways underlying human hepatic fibrogenesis and fibrosis.	14
Genome-wide analysis of BMI in adolescents and young adults reveals additional insight into the effects of genetic loci over the life course.	14
Genome-wide detection of allele specific copy number variation associated with insulin resistance in African Americans from the HyperGEN study.	14
A multi-ancestry sex stratified genome-wide association study of spontaneous clearance of hepatitis C virus.	14
Genome-wide association analyses identify 13 new susceptibility loci for generalized vitiligo.	14
Identification of novel genetic Loci associated with thyroid peroxidase antibodies and clinical thyroid disease.	14
Genetic Factors Associated with Prostate Cancer Conversion from Active Surveillance to Treatment.	14
Genome-wide association study on Northern Chinese identifies KLF2, DOT1L and STAB2 associated with systemic lupus erythematosus.	14
A Genome-Wide Association Study Identifies SERPINB10, CRLF3, STX7, LAMP3, IFNG-AS1 and KRT80 As Risk Loci Contributing to Cutaneous Leishmaniasis In Brazil.	14
Multiple genetic loci for bone mineral density and fractures.	14
Identification of novel locus associated with coronary artery aneurysms and validation of loci for susceptibility to Kawasaki disease.	14
A genome-wide association study on obesity and obesity-related traits.	14
Genome-wide association study of facial emotion recognition in children and association with polygenic risk for mental health disorders.	14
A genome-wide association study of the frailty index highlights brain pathways in ageing.	14
Genome-wide association of serum bilirubin levels in Korean population.	14
Methotrexate-related central neurotoxicity: clinical characteristics, risk factors and genome-wide association study in children treated for acute lymphoblastic leukemia.	14
Germline genomic variants associated with childhood acute lymphoblastic leukemia.	14
Meta-analysis of genome-wide association study data identifies additional type 1 diabetes risk loci.	14
A novel variant in GLIS3 is associated with osteoarthritis.	14
Evidence for several independent genetic variants affecting lipoprotein (a) cholesterol levels.	14
Genetic variants in ALDH1L1 and GLDC influence serine to glycine ratio in Hispanic children.	14
Spatial correlations exploitation based on nonlocal voxel-wise GWAS for biomarker detection of AD.	14
Identification of non-HLA genes associated with development of islet autoimmunity and type 1 diabetes in the prospective TEDDY cohort.	14
A genome-wide trans-ethnic interaction study links the PIGR-FCAMR locus to coronary atherosclerosis via interactions between genetic variants and residential exposure to traffic.	14
Genome-wide association study identifies new prostate cancer susceptibility loci.	14
Large-scale genome-wide meta-analysis of polycystic ovary syndrome suggests shared genetic architecture for different diagnosis criteria.	14
Genome-wide association study evaluating single-nucleotide polymorphisms and outcomes in patients with advanced stage serous ovarian or primary peritoneal cancer: An NRG Oncology/Gynecologic Oncology Group study.	14
Genetic factors of idiopathic central precocious puberty and their polygenic risk in early puberty.	14
Genomic Association vs. Serological Determination of ABO Blood Types in a Chinese Cohort, with Application in Mendelian Randomization.	14
Multivariate genome-wide association study of depression, cognition, and memory phenotypes and validation analysis identify 12 cross-ethnic variants.	14
Genome-wide association meta-analysis identifies novel variants associated with fasting plasma glucose in East Asians.	14
Ethnic similarities in genetic polymorphisms associated with atrial fibrillation: Far East Asian vs European populations.	14
A Genome-Wide Association Study of Childhood Body Fatness.	14
Dense genotyping of immune-related disease regions identifies nine new risk loci for primary sclerosing cholangitis.	14
Sequence variants in ARHGAP15, COLQ and FAM155A associate with diverticular disease and diverticulitis.	14
Genome-wide association study of subclinical interstitial lung disease in MESA.	14
Germline variants at SOHLH2 influence multiple myeloma risk.	14
Polygenic prediction and GWAS of depression, PTSD, and suicidal ideation/self-harm in a Peruvian cohort.	14
Genome-wide association analyses identifies a susceptibility locus for tuberculosis on chromosome 18q11.2.	14
Common variants in Alzheimer's disease and risk stratification by polygenic risk scores.	14
Genome-wide association study identifies three new susceptibility loci for adult asthma in the Japanese population.	14
Genome-wide association study and meta-analysis in multiple populations identifies new loci for peanut allergy and establishes C11orf30/EMSY as a genetic risk factor for food allergy.	14
Novel Association of Genetic Markers Affecting CYP2A6 Activity and Lung Cancer Risk.	14
Genome wide association study of apparent treatment resistant hypertension in the CHARGE consortium: The CHARGE Pharmacogenetics Working Group.	14
Identification of Novel Genomic Variations in Susceptibility to Nonsyndromic Cleft Lip and Palate Patients.	14
Genome-wide association identifies genetic variants associated with lentiform nucleus volume in N‚Äâ=‚Äâ1345 young and elderly subjects.	14
Genome-wide association analysis of cognitive function in Danish long-lived individuals.	14
Genome-Wide Association of Kidney Traits in Hispanics/Latinos Using Dense Imputed Whole-Genome Sequencing Data: The Hispanic Community Health Study/Study of Latinos.	14
Genome-wide variance quantitative trait locus analysis suggests small interaction effects in blood pressure traits.	14
Genome-wide association study of proneness to anger.	14
A comprehensive family-based replication study of schizophrenia genes.	14
Genomics and response to long-term oxygen therapy in chronic obstructive pulmonary disease.	14
Varicose veins of lower extremities: Insights from the first large-scale genetic study.	14
Sequence variants in the PTCH1 gene associate with spine bone mineral density and osteoporotic fractures.	14
Phenome-wide Association Study Relating Pretreatment Laboratory Parameters With Human Genetic Variants in AIDS Clinical Trials Group Protocols.	14
Correlation between eosinophil count, its genetic background and body mass index: The Nagahama Study.	14
Large-scale association analysis in Asians identifies new susceptibility loci for prostate cancer.	14
Genome-wide association meta-analysis of nicotine metabolism and cigarette consumption measures in smokers of European descent.	14
A genome-wide association study of bipolar disorder with comorbid eating disorder replicates the SOX2-OT region.	14
Genome-wide association analysis identifies loci for type 2 diabetes and triglyceride levels.	14
Genome-wide association study identifies three novel susceptibility loci for severe Acne vulgaris.	14
Analyses of biomarker traits in diverse UK biobank participants identify associations missed by European-centric analysis strategies.	14
Common variants at 5q22 associate with pediatric eosinophilic esophagitis.	14
Genomic study in Mexicans identifies a new locus for triglycerides and refines European lipid loci.	14
Genetic Architecture of Abdominal Aortic Aneurysm in the Million Veteran Program.	14
Identification of 14 novel susceptibility loci for diaphragmatic hernia development and their biological and clinical implications: results from the UK Biobank.	14
A genome-wide association study identifies novel alleles associated with hair color and skin pigmentation.	14
Genome-wide association analysis of 17,019 Korean women identifies variants associated with facial pigmented spots.	14
Genome-wide association analysis identifies TXNRD2, ATXN2 and FOXC1 as susceptibility loci for primary open-angle glaucoma.	14
Response to Intravenous Cyclophosphamide Treatment for Lupus Nephritis Associated with Polymorphisms in the FCGR2B-FCRLA Locus.	14
Single-nucleotide polymorphisms in a cohort of significantly obese women without cardiometabolic diseases.	14
Genome-wide association study and meta-analysis on alcohol-related liver cirrhosis identifies novel genetic risk factors.	14
Common variants in the trichohyalin gene are associated with straight hair in Europeans.	14
Group IIA Secretory Phospholipase A2 and Incident Cardiovascular Disease.	14
A genome-wide association study of breast and prostate cancer in the NHLBI's Framingham Heart Study.	14
Common variants on 6q16.2, 12q24.31 and 16p13.3 are associated with major depressive disorder.	13
Overlap of Genetic Risk Between Interstitial Lung Abnormalities and Idiopathic Pulmonary Fibrosis.	13
Genetic Variants Associated With Corneal Biomechanical Properties and Potentially Conferring Susceptibility to Keratoconus in a Genome-Wide Association Study.	13
Susceptibility loci associated with specific and shared subtypes of lymphoid malignancies.	13
Molecular genetic contributions to self-rated health.	13
Genome-wide association study of emotional empathy in children.	13
Genome-wide meta-analysis and omics integration identifies novel genes associated with diabetic kidney disease.	13
Common variants in left/right asymmetry genes and pathways are associated with relative hand skill.	13
Genetic architecture of asthma in African American Patients.	13
Multiancestry exome sequencing reveals INHBE mutations associated with favorable fat distribution and protection from diabetes.	13
GWAS of 126,559 individuals identifies genetic variants associated with educational attainment.	13
A genome-wide association study in low susceptibility to hepatitis C virus infection (GEHEP012 Study).	13
Genome-wide association study of antiphospholipid antibodies.	13
Loci at chromosomes 13, 19 and 20 influence age at natural menopause.	13
Genome-wide association study of anthropometric traits in Korcula Island, Croatia.	13
Identification of nine genes as novel susceptibility loci for early-onset ischemic stroke, intracerebral hemorrhage, or subarachnoid hemorrhage.	13
Genome-wide association study of perioperative myocardial infarction after coronary artery bypass surgery.	13
Genetic loci for Epstein-Barr virus nuclear antigen-1 are associated with risk of multiple sclerosis.	13
Genome-wide meta-analysis identifies BARX1 and EML4-MTA3 as new loci associated with infantile hypertrophic pyloric stenosis.	13
Genome-wide association study of temperament in bipolar disorder reveals significant associations with three novel Loci.	13
Shared Genetic Liability and Causal Associations Between Major Depressive Disorder and Cardiovascular Diseases.	13
A Genome-Wide Association Study in Early COPD: Identification of One Major Susceptibility Loci.	13
Genome-wide screening for DNA variants associated with reading and language traits.	13
Genome-wide association study identifies multiple susceptibility loci for craniofacial microsomia.	13
A genome-wide association study of saturated, mono- and polyunsaturated red blood cell fatty acids in the Framingham Heart Offspring Study.	13
Genome-wide association of body fat distribution in African ancestry populations suggests new loci.	13
Common variants at ten loci influence QT interval duration in the QTGEN Study.	13
A Genome-Wide Association Study on Liver Stiffness Changes during Hepatitis C Virus Infection Cure.	13
Transethnic genome-wide scan identifies novel Alzheimer's disease loci.	13
Genome-wide meta-analysis revealed several genetic loci associated with serum uric acid levels in Korean population: an analysis of Korea Biobank data.	13
Association with HLA-DRŒ≤1 position 37 distinguishes juvenile Dermatomyositis from adult-onset myositis.	13
Meta-analysis of genome-wide association studies identifies six new Loci for serum calcium concentrations.	13
Genome-wide association study for early-onset and morbid adult obesity identifies three new risk loci in European populations.	13
Genome-wide association study in BRCA1 mutation carriers identifies novel loci associated with breast and ovarian cancer risk.	13
Circulating chemerin levels are determined through circulating platelet counts in nondiabetic Taiwanese people: A bidirectional Mendelian randomization study.	13
Genome-wide association and meta-analysis of bipolar disorder in individuals of European ancestry.	13
Genome-Wide Association Study for the Identification of Novel Genetic Variants Associated with the Risk of Neuroblastoma in Korean Children.	13
Genome-wide association study reveals susceptibility loci for self-reported headache in a large community-based Asian population.	13
Exome chip association study excluded the involvement of rare coding variants with large effect sizes in the etiology of anorectal malformations.	13
Novel loci associated with usual sleep duration: the CHARGE Consortium Genome-Wide Association Study.	13
Genetic Variants Relate to Fasting Plasma Glucose, 2-Hour Postprandial Glucose, Glycosylated Hemoglobin, and BMI in Prediabetes.	13
Genome-wide Association Study of Platelet Count Identifies Ancestry-Specific Loci in Hispanic/Latino Americans.	13
A meta-analysis and genome-wide association study of platelet count and mean platelet volume in african americans.	13
Strong association between the 12q24 locus and sweet taste preference in the Japanese population revealed by genome-wide meta-analysis.	13
Genetics of cognitive trajectory in Brazilians: 15 years of follow-up from the Bambu√≠-Epigen Cohort Study of Aging.	13
Genome-wide association study of sex hormones, gonadotropins and sex hormone-binding protein in Chinese men.	13
Genome-wide association study for biomarker identification of Rapamycin and Everolimus using a lymphoblastoid cell line system.	13
Genome-wide association study identifies new loci for albuminuria in the Japanese population.	13
Genome-wide association and linkage study in the Amish detects a novel candidate late-onset Alzheimer disease gene.	13
Heritability and Genome-Wide Association Analyses of Human Gait Suggest Contribution of Common Variants.	13
A Genome-Wide Association Study in Human Lymphoblastoid Cells Supports Safety of Mitochondrial Complex I Inhibitor.	13
Genome-wide association and transcriptome analysis suggests total serum ghrelin to be linked with GFRAL.	13
Genome-wide association study identifies SIAH3 locus influencing the rate of ventricular enlargement in non-demented elders.	13
Genome-wide diet-gene interaction analyses for risk of colorectal cancer.	13
White matter integrity as an intermediate phenotype: exploratory genome-wide association analysis in individuals at high risk of bipolar disorder.	13
New basal cell carcinoma susceptibility loci.	13
Heritability and genome-wide association study of benign prostatic hyperplasia (BPH) in the eMERGE network.	13
Genetic determinants of hair, eye and skin pigmentation in Europeans.	13
Common body mass index-associated variants confer risk of extreme obesity.	13
Genome-wide association study identifies novel susceptibility loci for cutaneous squamous cell carcinoma.	13
[truncated: 3,319 more rows]
